# Supplementary material for: Genetic Modification of a Hox Locus Drives Mimetic Color Pattern Variation in a Highly Polymorphic Bumble Bee
Source: Mol Biol Evol. 2023 Dec 1;40(12):msad261. doi: 10.1093/molbev/msad261 (PMC10724181; doi:10.1093/molbev/msad261)
Supplement: msad261_Supplementary_Data [file msad261_supplementary_data.zip]

Archive with 2 entries (2 files):
- [4]_MBE-23-0743_Revision-supplementary_information-final.pdf
- MBE-23-0743 Revision-Supplementary data.xlsx
