# Supplementary material for: Genetic Modification of a Hox Locus Drives Mimetic Color Pattern Variation in a Highly Polymorphic Bumble Bee
Source: Mol Biol Evol. 2023 Dec 1;40(12):msad261. doi: 10.1093/molbev/msad261 (PMC10724181; doi:10.1093/molbev/msad261)
Supplement: msad261_Supplementary_Data [file msad261_supplementary_data.zip › MBE-23-0743 Revision-Supplementary data.xlsx]

## Sheet:  Fig. 1&2 transition zone analy
Specimens examined for color pattern distribution analysis for location the transition zone (Fig. S1)
Field collected specimens
Sample ID	Date collected	Collection location	LONGTITUDE	LATITUDE	Altitude/m	status(E:alcohol; P:Pin)	SEX/ CASTE	T5 color
CYX21 115-2	2021.8.10	Medog county, LizhiCity, Tibet	95.4069	29.4189	793.1	P		orange
CYX21 116-2	2021.8.10	Medog county, LizhiCity, Tibet	95.3837	29.4067	960.5	P		orange
CYX21 115-1	2021.8.10	Medog county, LizhiCity, Tibet	95.4069	29.4189	793.1	E		orange
CYX21 116-1	2021.8.10	Medog county, LizhiCity, Tibet	95.3837	29.4067	960.5	E		orange
TL21 19-3	2021.5.10	Bijiang district, Tongren city, Guizhou province	109.278	27.7397	243.7	P		orange
TL21 19-1	2021.5.10	Bijiang district, Tongren city, Guizhou province	109.278	27.7397	243.7	E	queen	orange
TL21 19-2	2021.5.10	Bijiang district, Tongren city, Guizhou province	109.278	27.7397	243.7	E		orange
TL21 25-2	2021.5.12	Meitan county, Zunyi city, Guizhou province	107.484	27.9198	882.6	P	queen	orange
TL21 25-4	2021.5.12	Meitan county, Zunyi city, Guizhou province	107.484	27.9198	882.6	P	queen	black
TL21 25-3	2021.5.12	Meitan county, Zunyi city, Guizhou province	107.484	27.9198	882.6	P	queen	orange
TL21 25-9	2021.5.12	Meitan county, Zunyi city, Guizhou province	107.484	27.9198	882.6	P	queen	orange
TL21 25-34	2021.5.12	Meitan county, Zunyi city, Guizhou province	107.484	27.9198	882.6	P	queen	orange
TL21 25-22	2021.5.12	Meitan county, Zunyi city, Guizhou province	107.484	27.9198	882.6	P	queen	black
TL21 25-25	2021.5.12	Meitan county, Zunyi city, Guizhou province	107.484	27.9198	882.6	P	queen	orange
TL21 25-33	2021.5.12	Meitan county, Zunyi city, Guizhou province	107.484	27.9198	882.6	P	queen	orange
TL21 25-35	2021.5.12	Meitan county, Zunyi city, Guizhou province	107.484	27.9198	882.6	P
TL21 25-66	2021.5.12	Meitan county, Zunyi city, Guizhou province	107.484	27.9198	882.6	P		orange
TL21 25-44	2021.5.12	Meitan county, Zunyi city, Guizhou province	107.484	27.9198	882.6	P	queen	orange
TL21 25-54	2021.5.12	Meitan county, Zunyi city, Guizhou province	107.484	27.9198	882.6	P	queen	orange
TL21 25-46	2021.5.12	Meitan county, Zunyi city, Guizhou province	107.484	27.9198	882.6	P	queen	orange
TL21 25-64	2021.5.12	Meitan county, Zunyi city, Guizhou province	107.484	27.9198	882.6	P	queen	black
TL21 25-61	2021.5.12	Meitan county, Zunyi city, Guizhou province	107.484	27.9198	882.6	P	queen	orange
TL21 25-62	2021.5.12	Meitan county, Zunyi city, Guizhou province	107.484	27.9198	882.6	P	queen	orange
TL21 25-55	2021.5.12	Meitan county, Zunyi city, Guizhou province	107.484	27.9198	882.6	P
TL21 26-7	2021.5.12	Honghuagang district, Zunyi city, Guizhou province	107.183	27.7706	820.1	P	queen	black
TL21 25-10	2021.5.12	Meitan county, Zunyi city, Guizhou province	107.484	27.9198	882.6	E		orange
TL21 25-24	2021.5.12	Meitan county, Zunyi city, Guizhou province	107.484	27.9198	882.6	E		orange
TL21 25-15	2021.5.12	Meitan county, Zunyi city, Guizhou province	107.484	27.9198	882.6	E
TL21 25-18	2021.5.12	Meitan county, Zunyi city, Guizhou province	107.484	27.9198	882.6	E		orange
TL21 25-27	2021.5.12	Meitan county, Zunyi city, Guizhou province	107.484	27.9198	882.6	P	queen	black
TL21 25-28	2021.5.12	Meitan county, Zunyi city, Guizhou province	107.484	27.9198	882.6	E		orange
TL21 25-31	2021.5.12	Meitan county, Zunyi city, Guizhou province	107.484	27.9198	882.6	P		black
TL21 25-6	2021.5.12	Meitan county, Zunyi city, Guizhou province	107.484	27.9198	882.6	E		orange
TL21 25-16	2021.5.12	Meitan county, Zunyi city, Guizhou province	107.484	27.9198	882.6	E		orange
TL21 25-19	2021.5.12	Meitan county, Zunyi city, Guizhou province	107.484	27.9198	882.6	E		orange
TL21 25-29	2021.5.12	Meitan county, Zunyi city, Guizhou province	107.484	27.9198	882.6	E		orange
TL21 25-26	2021.5.12	Meitan county, Zunyi city, Guizhou province	107.484	27.9198	882.6	E		orange
TL21 25-7	2021.5.12	Meitan county, Zunyi city, Guizhou province	107.484	27.9198	882.6	E		orange
TL21 25-17	2021.5.12	Meitan county, Zunyi city, Guizhou province	107.484	27.9198	882.6	E		orange
TL21 25-32	2021.5.12	Meitan county, Zunyi city, Guizhou province	107.484	27.9198	882.6	P	queen	orange
TL21 25-8	2021.5.12	Meitan county, Zunyi city, Guizhou province	107.484	27.9198	882.6	E		orange
TL21 25-53	2021.5.12	Meitan county, Zunyi city, Guizhou province	107.484	27.9198	882.6	E		orange
TL21 25-11	2021.5.12	Meitan county, Zunyi city, Guizhou province	107.484	27.9198	882.6	E		orange
TL21 25-15	2021.5.12	Meitan county, Zunyi city, Guizhou province	107.484	27.9198	882.6	E		orange
TL21 25-30	2021.5.12	Meitan county, Zunyi city, Guizhou province	107.484	27.9198	882.6	E		orange
TL21 25-1	2021.5.12	Meitan county, Zunyi city, Guizhou province	107.484	27.9198	882.6	E		orange
TL21 25-5	2021.5.12	Meitan county, Zunyi city, Guizhou province	107.484	27.9198	882.6	E		orange
TL21 25-21	2021.5.12	Meitan county, Zunyi city, Guizhou province	107.484	27.9198	882.6	E		black
TL21 25-52	2021.5.12	Meitan county, Zunyi city, Guizhou province	107.484	27.9198	882.6	E		orange
TL21 25-20	2021.5.12	Meitan county, Zunyi city, Guizhou province	107.484	27.9198	882.6	E		orange
TL21 25-51	2021.5.12	Meitan county, Zunyi city, Guizhou province	107.484	27.9198	882.6	E		orange
TL21 26-1	2021.5.12	Honghuagang district, Zunyi city, Guizhou province	107.183	27.7706	820.1	E		orange
TL21 26-2	2021.5.12	Honghuagang district, Zunyi city, Guizhou province	107.183	27.7706	820.1	E		orange
TL21 26-8	2021.5.12	Honghuagang district, Zunyi city, Guizhou province	107.183	27.7706	820.1	E		orange
TL21 27-9	2021.5.13	Tongzi county, Zunyi city, Guizhou province	106.824	28.0841	1091.7	P		orange
TL21 27-68	2021.5.13	Tongzi county, Zunyi city, Guizhou province	106.824	28.0841	1091.7	P	queen	orange
TL21 27-43	2021.5.13	Tongzi county, Zunyi city, Guizhou province	106.824	28.0841	1091.7	P	queen	orange
TL21 27-46	2021.5.13	Tongzi county, Zunyi city, Guizhou province	106.824	28.0841	1091.7	P	queen	orange
TL21 27-55	2021.5.13	Tongzi county, Zunyi city, Guizhou province	106.824	28.0841	1091.7	P	queen	orange
TL21 27-57	2021.5.13	Tongzi county, Zunyi city, Guizhou province	106.824	28.0841	1091.7	P	queen	orange
TL21 27-60	2021.5.13	Tongzi county, Zunyi city, Guizhou province	106.824	28.0841	1091.7	P	queen	orange
TL21 27-38	2021.5.13	Tongzi county, Zunyi city, Guizhou province	106.824	28.0841	1091.7	P		orange
TL21 27-26	2021.5.13	Tongzi county, Zunyi city, Guizhou province	106.824	28.0841	1091.7	P	queen	black
TL21 27-2	2021.5.13	Tongzi county, Zunyi city, Guizhou province	106.824	28.0841	1091.7	P	queen	orange
TL21 27-32	2021.5.13	Tongzi county, Zunyi city, Guizhou province	106.824	28.0841	1091.7	P	queen	orange
TL21 27-58	2021.5.13	Tongzi county, Zunyi city, Guizhou province	106.824	28.0841	1091.7	P	queen	orange
TL21 27-56	2021.5.13	Tongzi county, Zunyi city, Guizhou province	106.824	28.0841	1091.7	P	queen	orange
TL21 27-68	2021.5.13	Tongzi county, Zunyi city, Guizhou province	106.824	28.0841	1091.7	P	queen
TL21 27-4	2021.5.13	Tongzi county, Zunyi city, Guizhou province	106.824	28.0841	1091.7	E		orange
TL21 27-29	2021.5.13	Tongzi county, Zunyi city, Guizhou province	106.824	28.0841	1091.7	E		orange
TL21 27-6	2021.5.13	Tongzi county, Zunyi city, Guizhou province	106.824	28.0841	1091.7	E		orange
TL21 27-18	2021.5.13	Tongzi county, Zunyi city, Guizhou province	106.824	28.0841	1091.7	E		orange
TL21 27-7	2021.5.13	Tongzi county, Zunyi city, Guizhou province	106.824	28.0841	1091.7	E		orange
TL21 27-23	2021.5.13	Tongzi county, Zunyi city, Guizhou province	106.824	28.0841	1091.7	E		orange
TL21 27-30	2021.5.13	Tongzi county, Zunyi city, Guizhou province	106.824	28.0841	1091.7	E		orange
TL21 27-？	2021.5.13	Tongzi county, Zunyi city, Guizhou province	106.824	28.0841	1091.7	E		black
TL21 27-33	2021.5.13	Tongzi county, Zunyi city, Guizhou province	106.824	28.0841	1091.7	E		orange
TL21 27-51	2021.5.13	Tongzi county, Zunyi city, Guizhou province	106.824	28.0841	1091.7	E		orange
TL21 27-42	2021.5.13	Tongzi county, Zunyi city, Guizhou province	106.824	28.0841	1091.7	E		orange
TL21 27-47	2021.5.13	Tongzi county, Zunyi city, Guizhou province	106.824	28.0841	1091.7	E		orange
TL21 27-19	2021.5.13	Tongzi county, Zunyi city, Guizhou province	106.824	28.0841	1091.7	E		orange
TL21 27-3	2021.5.13	Tongzi county, Zunyi city, Guizhou province	106.824	28.0841	1091.7	E		orange
TL21 27-53	2021.5.13	Tongzi county, Zunyi city, Guizhou province	106.824	28.0841	1091.7	E		orange
TL21 27-5	2021.5.13	Tongzi county, Zunyi city, Guizhou province	106.824	28.0841	1091.7	E		orange
TL21 27-35	2021.5.13	Tongzi county, Zunyi city, Guizhou province	106.824	28.0841	1091.7	E		orange
TL21 49-1	2021.7.25	Rongjiang county, Qiandongnan prefecture, Guizhou province	108.552	22.2292	426	E		black
TL21 51-1	2021.7.25	Rongjiang county, Qiandongnan prefecture, Guizhou province	108.337	26.289	718.2	E		orange
TL21 51-3	2021.7.25	Rongjiang county, Qiandongnan prefecture, Guizhou province	108.337	26.289	718.2	E		orange
TL21 51-4	2021.7.25	Rongjiang county, Qiandongnan prefecture, Guizhou province	108.337	26.289	718.2	E		orange
TL21 51-5	2021.7.25	Rongjiang county, Qiandongnan prefecture, Guizhou province	108.337	26.289	718.2	E		black
TL21 51-6	2021.7.25	Rongjiang county, Qiandongnan prefecture, Guizhou province	108.337	26.289	718.2	E		black
TL21 52-1	2021.7.25	Rongjiang county, Qiandongnan prefecture, Guizhou province	108.342	26.3428	684.2	E		orange
TL21 52-2	2021.7.25	Rongjiang county, Qiandongnan prefecture, Guizhou province	108.342	26.3428	684.2	E		orange
TL21 54-10	2021.7.25	Majiang county, Qiandongnan prefecture, Guizhou province	107.777	26.409	693.2	E		orange
TL21 54-4	2021.7.25	Majiang county, Qiandongnan prefecture, Guizhou province	107.777	26.409	693.2	E		black
TL21 54-35	2021.7.25	Majiang county, Qiandongnan prefecture, Guizhou province	107.777	26.409	693.2	E		orange
TL21 54-8	2021.7.25	Majiang county, Qiandongnan prefecture, Guizhou province	107.777	26.409	693.2	E		black
TL21 54-24	2021.7.25	Majiang county, Qiandongnan prefecture, Guizhou province	107.777	26.409	693.2	E		orange
TL21 54-18	2021.7.25	Majiang county, Qiandongnan prefecture, Guizhou province	107.777	26.409	693.2	E		orange
TL21 54-5	2021.7.25	Majiang county, Qiandongnan prefecture, Guizhou province	107.777	26.409	693.2	E		black
TL21 54-19	2021.7.25	Majiang county, Qiandongnan prefecture, Guizhou province	107.777	26.409	693.2	E		black
TL21 54-12	2021.7.25	Majiang county, Qiandongnan prefecture, Guizhou province	107.777	26.409	693.2	E		orange
TL21 54-2	2021.7.25	Majiang county, Qiandongnan prefecture, Guizhou province	107.777	26.409	693.2	E		orange
TL21 54-20	2021.7.25	Majiang county, Qiandongnan prefecture, Guizhou province	107.777	26.409	693.2	P
TL21 55-10	2021.7.26	Longli county, Qiannan prefecture, Guizhou province	106.886	26.4069	1418.8	E		orange
TL21 56-3	2021.7.26	Longli county, Qiannan prefecture, Guizhou province	106.897	26.347	1546.3	E		black
TL21 56-14	2021.7.26	Longli county, Qiannan prefecture, Guizhou province	106.897	26.347	1546.3	E		orange
TL21 56-11	2021.7.26	Longli county, Qiannan prefecture, Guizhou province	106.897	26.347	1546.3	E		orange
TL21 57-1	2021.7.26	Longli county, Qiannan prefecture, Guizhou province	106.905	26.3258	1407.2	E		black
TL21 58-6	2021.7.26	Longli county, Qiannan prefecture, Guizhou province	106.941	26.3017	1233.3	E		orange
TL21 58-5	2021.7.26	Longli county, Qiannan prefecture, Guizhou province	106.941	26.3017	1233.3	E		orange
TL21 58-4	2021.7.26	Longli county, Qiannan prefecture, Guizhou province	106.941	26.3017	1233.3	E		orange
TL21 58-1	2021.7.26	Longli county, Qiannan prefecture, Guizhou province	106.941	26.3017	1233.3	E		black
TL21 58-2	2021.7.26	Longli county, Qiannan prefecture, Guizhou province	106.941	26.3017	1233.3	E		black
TL21 58-3	2021.7.26	Longli county, Qiannan prefecture, Guizhou province	106.941	26.3017	1233.3	E		orange
TL21 58-8	2021.7.26	Longli county, Qiannan prefecture, Guizhou province	106.941	26.3017	1233.3	E		orange
TL21 58-13	2021.7.26	Longli county, Qiannan prefecture, Guizhou province	106.941	26.3017	1233.3	E		orange
TL21 58-12	2021.7.26	Longli county, Qiannan prefecture, Guizhou province	106.941	26.3017	1233.3	E		black
TL21 58-10	2021.7.26	Longli county, Qiannan prefecture, Guizhou province	106.941	26.3017	1233.3	E		black
TL21 58-11	2021.7.26	Longli county, Qiannan prefecture, Guizhou province	106.941	26.3017	1233.3	E		orange
TL21 58-12	2021.7.26	Longli county, Qiannan prefecture, Guizhou province	106.941	26.3017	1233.3	E
TL21 58-10	2021.7.26	Longli county, Qiannan prefecture, Guizhou province	106.941	26.3017	1233.3	E		black
TL21 58-9	2021.7.26	Longli county, Qiannan prefecture, Guizhou province	106.941	26.3017	1233.3	E		black
TL21 58-11	2021.7.26	Longli county, Qiannan prefecture, Guizhou province	106.941	26.3017	1233.3	E		orange
TL21 59-1	2021.7.26	Longli county, Qiannan prefecture, Guizhou province	106.984	26.2688	1094	E		orange
TL21 61-5	2021.7.26	Guiding county, Qiannan prefecture, Guizhou province	107.081	26.2432	1066.2	E		orange
TL21 65-1	2021.7.26	Ziyun county, Anshun city, Guizhou province	106.254	25.4976	1142.5	E		black
TL21 65-2	2021.7.26	Ziyun county, Anshun city, Guizhou province	106.254	25.4976	1142.5	E		orange
TL21 67-1	2021.7.26	Ziyun county, Anshun city, Guizhou province	106.165	25.4598	1449.8	E		orange
TL21 67-2	2021.7.26	Ziyun county, Anshun city, Guizhou province	106.165	25.4598	1449.8	E		orange
TL21 67-3	2021.7.26	Ziyun county, Anshun city, Guizhou province	106.165	25.4598	1449.8	E		orange
TL21 68-1	2021.7.27	Anlong county, Qianxinan prefecture, Guizhou province	105.575	25.0873	1374.7	E		orange
TL21 68-2	2021.7.27	Anlong county, Qianxinan prefecture, Guizhou province	105.575	25.0873	1374.7	E		orange
TL21 68-3	2021.7.27	Anlong county, Qianxinan prefecture, Guizhou province	105.575	25.0873	1374.7	E		orange
TL21 70-3	2021.7.27	Anlong county, Qianxinan prefecture, Guizhou province	105.683	25.0492	1112.2	E		orange
TL21 73-1	2021.7.27	Pingtang county, Qiannan prefecture, Guizhou province	107.31	25.8144	704.5	E		black
TL21 73-2	2021.7.27	Pingtang county, Qiannan prefecture, Guizhou province	107.31	25.8144	704.5	E		black
TL21 73-3	2021.7.27	Pingtang county, Qiannan prefecture, Guizhou province	107.31	25.8144	704.5	E		black
TL21 73-4	2021.7.27	Pingtang county, Qiannan prefecture, Guizhou province	107.31	25.8144	704.5	E		black
TL21 73-5	2021.7.27	Pingtang county, Qiannan prefecture, Guizhou province	107.31	25.8144	704.5	E		black
TL21 73-6	2021.7.27	Pingtang county, Qiannan prefecture, Guizhou province	107.31	25.8144	704.5	E		black
TL21 73-7	2021.7.27	Pingtang county, Qiannan prefecture, Guizhou province	107.31	25.8144	704.5	E		black
TL21 76-1	2021.7.28	Libo county, Qiannan prefecture, Guizhou province	107.996	25.4003	660	E		black
TL21 76-2	2021.7.28	Libo county, Qiannan prefecture, Guizhou province	107.996	25.4003	660	E		black
CYX21 94-1	2021.7.30	Nanming district, Guiyang city, Guizhou province	106.463	26.6423	1252.5	E		black
CYX21 95-1	2021.7.30	Nanming district, Guiyang city, Guizhou province	106.489	26.6409	1175.8	E		orange
CYX21 95-2	2021.7.30	Nanming district, Guiyang city, Guizhou province	106.489	26.6409	1175.8	E		black
CYX21 96-1	2021.7.31	Puding county, Anshun city, Guizhou province	105.757	26.2893	1260.9	E		orange
CYX21 98-3	2021.7.31	Puding county, Anshun city, Guizhou province	105.639	26.3157	1237.51	E		orange
CYX21 98-4	2021.7.31	Puding county, Anshun city, Guizhou province	105.639	26.3157	1237.51	E		orange
CYX21 100-1	2021.7.31	Liuzhi district, Liupanshui city, Guizhou province	105.395	26.2377	1420.2	E		black
CYX21 100-2	2021.7.31	Liuzhi district, Liupanshui city, Guizhou province	105.395	26.2377	1420.2	E		orange
CYX21 100-3	2021.7.31	Liuzhi district, Liupanshui city, Guizhou province	105.395	26.2377	1420.2	E		black
CYX21 101-1	2021.8.1	Shuicheng county, Liupanshui city, Guizhou province	104.932	26.6488	1583.2	E		black
CYX21 101-2	2021.8.1	Shuicheng county, Liupanshui city, Guizhou province	104.932	26.6488	1583.2	E		black
Beipei district, Chongqing City	2017.8.20	Beipei district, Chongqing City			720	P		orange
Beipei district, Chongqing City	2017.8.20	Beipei district, Chongqing City			720	P		orange
Beipei district, Chongqing City	2017.8.20	Beipei district, Chongqing City			720	P		orange
CYX20-806	2020.8.15	Nanchuan district, Chongqing City	107°03’18”	29°04’44”	567	E		orange
CYX20-204	2020.8.23	Jiangjin district, Chongqing City	106°24’22”	28°39’13”	882	P		orange
CYX20-230	2020.8.24	Nanchuan district, Chongqing City	107°03’18”	29°04’44”	567	P		orange
CYX20-229	2020.8.24	Nanchuan district, Chongqing City	107°03’18”	29°04’44”	567	P		orange
TL21 32-3	2021.5.19	Youyang county, Chongqing City	108.793	28.7145	655.2	P		orange
TL21 32-2	2021.5.19	Youyang county, Chongqing City	108.793	28.7145	655.2	E		orange
TL21 32-5	2021.5.19	Youyang county, Chongqing City	108.793	28.7145	655.2	E		orange
TL21 32-6	2021.5.19	Youyang county, Chongqing City	108.793	28.7145	655.2	E		orange
Xuyong county, Luzhou city, Sichuan province	2013.8.30	Xuyong county, Luzhou city, Sichuan province			900	P
Xuyong county, Luzhou city, Sichuan province	2013.8.30	Xuyong county, Luzhou city, Sichuan province			900	P
Xuyong county, Luzhou city, Sichuan province	2013.8.30	Xuyong county, Luzhou city, Sichuan province			900	P
Xuyong county, Luzhou city, Sichuan province	2013.8.26	Xuyong county, Luzhou city, Sichuan province				P
Dujiangyan city, Sichuan province		Dujiangyan city, Sichuan province				P	Quantity: 36	orange
Dujiangyan city, Sichuan province		Dujiangyan city, Sichuan province				P	Quantity: 2	orange
Emeishan city, Sichuan province	2019.6.26	Emeishan city, Sichuan province	103°23’06”	29°35’22”	750	P	Quantity: 2	orange
Yaan city, Sichuan province	2019.6.22	Yaan city, Sichuan province	103°02’07”	29°55’59”	850	P		orange
CYX20-1	2020.8.15	Dujiangyan city, Sichuan province	103.59	31.0189	708	P		orange
CYX20-3	2020.8.15	Dujiangyan city, Sichuan province	103.59	31.0189	708	P		orange
CYX20-4	2020.8.15	Dujiangyan city, Sichuan province	103.59	31.0189	708	P		orange
CYX20-5	2020.8.15	Dujiangyan city, Sichuan province	103.59	31.0189	708	P		orange
CYX20-7	2020.8.15	Dujiangyan city, Sichuan province	103°33'54"	31°02'52"	999	P		orange
CYX20-8	2020.8.15	Dujiangyan city, Sichuan province	103°33'54"	31°02'52"	999	P		orange
CYX20-21	2020.8.15	Dujiangyan city, Sichuan province	103°33'54"	31°02'52"	999	P		orange
CYX20-22	2020.8.15	Dujiangyan city, Sichuan province	103°33'54"	31°02'52"	999	P		orange
CYX20-23	2020.8.15	Dujiangyan city, Sichuan province	103°33'54"	31°02'52"	999	P		orange
CYX20-24	2020.8.15	Dujiangyan city, Sichuan province	103°33'54"	31°02'52"	999	P		orange
CYX20-28	2020.8.15	Dujiangyan city, Sichuan province	103°33'48"	31°05'10"	1022	P		orange
CYX20-29	2020.8.15	Dujiangyan city, Sichuan province	103°33'48"	31°05'10"	1022	P		orange
CYX20-32	2020.8.15	Dujiangyan city, Sichuan province	103°31'42"	31°02'42"	885	P		orange
CYX20-33	2020.8.15	Dujiangyan city, Sichuan province	103°31'42"	31°02'42"	885	P		orange
CYX20-38	2020.8.15	Dujiangyan city, Sichuan province	103°31'42"	31°02'42"	885	P		orange
CYX20-39	2020.8.15	Dujiangyan city, Sichuan province	103°31'42"	31°02'42"	885	P		orange
CYX20-40	2020.8.15	Dujiangyan city, Sichuan province	103°31'42"	31°02'42"	885	P		orange
CYX20-94	2020.8.16	Dayi county, Chengdu city, Sichuan province	103°28'56"	30°41'51"	586	P		orange
CYX20-95	2020.8.16	Dayi county, Chengdu city, Sichuan province	103°15'28"	30°34'03"	762	P		orange
CYX20-106	2020.8.17	Dayi county, Chengdu city, Sichuan province	103°24’29”	30°38’09”	557	P		orange
CYX20-107	2020.8.17	Dayi county, Chengdu city, Sichuan province	103°24’29”	30°38’09”	557	P		orange
CYX20-108	2020.8.17	Dayi county, Chengdu city, Sichuan province	103°24’29”	30°38’09”	557	P		orange
CYX20-109	2020.8.17	Dayi county, Chengdu city, Sichuan province	103°24’29”	30°38’09”	557	P		orange
CYX20-110	2020.8.17	Dayi county, Chengdu city, Sichuan province	103°24’29”	30°38’09”	557	P		orange
CYX20-111	2020.8.17	Dayi county, Chengdu city, Sichuan province	103°24’29”	30°38’09”	557	P		orange
CYX20-112	2020.8.17	Dayi county, Chengdu city, Sichuan province	103°24’29”	30°38’09”	557	P		orange
CYX20-113	2020.8.17	Dayi county, Chengdu city, Sichuan province	103°24’29”	30°38’09”	557	P		orange
CYX20-114	2020.8.17	Dayi county, Chengdu city, Sichuan province	103°24’29”	30°38’09”	557	P		orange
CYX20-115	2020.8.17	Dayi county, Chengdu city, Sichuan province	103°24’29”	30°38’09”	557	P		orange
CYX20-116	2020.8.17	Dayi county, Chengdu city, Sichuan province	103°24’29”	30°38’09”	557	P		orange
CYX20-117	2020.8.17	Dayi county, Chengdu city, Sichuan province	103°24’29”	30°38’09”	557	P		orange
CYX20-118	2020.8.17	Dayi county, Chengdu city, Sichuan province	103°24’29”	30°38’09”	557	P		orange
CYX20-119	2020.8.17	Dayi county, Chengdu city, Sichuan province	103°24’29”	30°38’09”	557	P		orange
CYX20-120	2020.8.17	Dayi county, Chengdu city, Sichuan province	103°24’29”	30°38’09”	557	P		orange
CYX20-121	2020.8.17	Dayi county, Chengdu city, Sichuan province	103°24’29”	30°38’09”	557	P		orange
CYX20-122	2020.8.17	Dayi county, Chengdu city, Sichuan province	103°24’29”	30°38’09”	557	P		orange
CYX20-123	2020.8.17	Dayi county, Chengdu city, Sichuan province	103°24’29”	30°38’09”	557	P		orange
CYX20-124	2020.8.17	Dayi county, Chengdu city, Sichuan province	103°24’29”	30°38’09”	557	P		orange
CYX20-125	2020.8.17	Dayi county, Chengdu city, Sichuan province	103°24’29”	30°38’09”	557	P		orange
CYX20-126	2020.8.17	Dayi county, Chengdu city, Sichuan province	103°24’29”	30°38’09”	557	P		orange
CYX20-136	2020.8.18	Minshan county, Chengdu city, Sichuan province	103°03’22”	30°04’35”	938	P		orange
CYX20-137	2020.8.18	Minshan county, Chengdu city, Sichuan province	103°03’22”	30°04’35”	938	P		orange
CYX20-138	2020.8.18	Minshan county, Chengdu city, Sichuan province	103°03’22”	30°04’35”	938	P		orange
CYX20-139	2020.8.18	Minshan county, Chengdu city, Sichuan province	103°03’22”	30°04’35”	938	P		orange
CYX20-140	2020.8.18	Minshan county, Chengdu city, Sichuan province	103°03’22”	30°04’35”	938	P		orange
CYX20-141	2020.8.18	Minshan county, Chengdu city, Sichuan province	103°03’22”	30°04’35”	938	P		orange
CYX20-142	2020.8.18	Minshan county, Chengdu city, Sichuan province	103°03’22”	30°04’35”	938	P		orange
CYX20-143	2020.8.18	Minshan county, Chengdu city, Sichuan province	103°03’22”	30°04’35”	938	P		orange
CYX20-156	2020.8.19	Emeishan city, Sichuan province	103.461	29.5732	477	P		orange
CYX20-157	2020.8.19	Emeishan city, Sichuan province	103.461	29.5732	477	P		orange
CYX20-158	2020.8.19	Emeishan city, Sichuan province	103.461	29.5732	477	P		orange
CYX20-159	2020.8.19	Emeishan city, Sichuan province	103.461	29.5732	477	P		orange
CYX20-161	2020.8.19	Emeishan city, Sichuan province	103.461	29.5732	477	P		orange
CYX20-162	2020.8.19	Emeishan city, Sichuan province	103.461	29.5732	477	P		orange
CYX20-163	2020.8.19	Emeishan city, Sichuan province	103.461	29.5732	477	P		orange
CYX20-164	2020.8.19	Emeishan city, Sichuan province	103.461	29.5732	477	P		orange
CYX20-165	2020.8.19	Emeishan city, Sichuan province	103.461	29.5732	477	P		orange
CYX20-166	2020.8.19	Emeishan city, Sichuan province	103.461	29.5732	477	P		orange
CYX20-167	2020.8.19	Emeishan city, Sichuan province	103.461	29.5732	477	P		orange
CYX20-168	2020.8.19	Emeishan city, Sichuan province	103.461	29.5732	477	P		orange
CYX20-169	2020.8.19	Emeishan city, Sichuan province	103.461	29.5732	477	P		orange
CYX20-170	2020.8.19	Emeishan city, Sichuan province	103°25’56”	29°31’36”	510	P		orange
CYX20-171	2020.8.19	Emeishan city, Sichuan province	103°25’56”	29°31’36”	510	P		orange
CYX20-175	2020.8.19	Emeishan city, Sichuan province	103°24’42”	29°32’11”	742	P		orange
CYX20-177	2020.8.19	Emeishan city, Sichuan province	103°24’42”	29°32’11”	742	P		orange
CYX20-180	2020.8.19	Emeishan city, Sichuan province	103°24’42”	29°32’11”	742	P		orange
CYX20-181	2020.8.19	Emeishan city, Sichuan province	103°24’42”	29°32’35”	853	P		orange
CYX20-182	2020.8.19	Emeishan city, Sichuan province	103°24’42”	29°32’35”	853	P		orange
CYX20-183	2020.8.19	Emeishan city, Sichuan province	103°24’42”	29°32’35”	853	P		orange
CYX20-184	2020.8.19	Emeishan city, Sichuan province	103°24’42”	29°32’35”	853	P		orange
CYX20-185	2020.8.19	Emeishan city, Sichuan province	103°24’42”	29°32’35”	853	P		orange
CYX21 4-33	2021.3.17	Dujiangyan city, Sichuan province	103.578	31.0268	758	P	queen	orange
CYX21 4-13	2021.3.17	Dujiangyan city, Sichuan province	103.578	31.0268	758	P	queen	orange
CYX21 4-23	2021.3.17	Dujiangyan city, Sichuan province	103.578	31.0268	758	P	queen	orange
CYX21 4-19	2021.3.17	Dujiangyan city, Sichuan province	103.578	31.0268	758	P	queen	orange
CYX21 40-2	2021.6.21	Lichuan county, Guangyuan city, Sichuan province	105.625	32.5042	518.3	E		orange
CYX21 40-3	2021.6.21	Lichuan county, Guangyuan city, Sichuan province	105.625	32.5042	518.3	E		orange
CYX21 45-1	2021.6.24	Chaotian county, Guangyuan city, Sichuan province	105.922	32.6572	532.9	E		orange
CYX21 45-2	2021.6.24	Chaotian county, Guangyuan city, Sichuan province	105.922	32.6572	532.9	E		orange
CYX21 45-4	2021.6.24	Chaotian county, Guangyuan city, Sichuan province	105.922	32.6572	532.9	E		orange
CYX21 45-5	2021.6.24	Chaotian county, Guangyuan city, Sichuan province	105.922	32.6572	532.9	E		orange
CYX21 4-14	2021.3.17	Dujiangyan city, Sichuan province	103.578	31.0268	758	P	queen	orange
CYX21 4-11	2021.3.17	Dujiangyan city, Sichuan province	103.578	31.0268	758	P		orange
CYX21 4-24	2021.3.17	Dujiangyan city, Sichuan province	103.578	31.0268	758	P	queen	orange
CYX21 4-4	2021.3.17	Dujiangyan city, Sichuan province	103.578	31.0268	758	P	queen	orange
CYX20-763	2020.8.15	Dujiangyan city, Sichuan province	103°33'48"	31°05'10"	1022	E		orange
CYX20-764	2020.8.17	Dayi county, Chengdu city, Sichuan province	103°13'03"	30°37'24"	892	E		orange
CYX20-765	2020.8.17	Dayi county, Chengdu city, Sichuan province	103°24’29”	30°38’09”	557	E		orange
CYX20-766	2020.8.17	Dayi county, Chengdu city, Sichuan province	103°24’29”	30°38’09”	557	E		orange
CYX20-767	2020.8.17	Dayi county, Chengdu city, Sichuan province	103°24’29”	30°38’09”	557	E		orange
CYX20-768	2020.8.17	Dayi county, Chengdu city, Sichuan province	103°24’29”	30°38’09”	557	E		orange
CYX20-769	2020.8.17	Dayi county, Chengdu city, Sichuan province	103°24’29”	30°38’09”	557	E		orange
CYX20-770	2020.8.17	Dayi county, Chengdu city, Sichuan province	103°24’29”	30°38’09”	557	E		orange
CYX20-771	2020.8.17	Dayi county, Chengdu city, Sichuan province	103°24’29”	30°38’09”	557	E		orange
CYX20-772	2020.8.17	Dayi county, Chengdu city, Sichuan province	103°24’29”	30°38’09”	557	E		orange
CYX20-773	2020.8.17	Dayi county, Chengdu city, Sichuan province	103°24’29”	30°38’09”	557	E		orange
CYX20-774	2020.8.17	Dayi county, Chengdu city, Sichuan province	103°24’29”	30°38’09”	557	E		orange
CYX20-775	2020.8.18	Minshan county, Chengdu city, Sichuan province	103°03’22”	30°04’35”	938	E		orange
CYX20-776	2020.8.18	Minshan county, Chengdu city, Sichuan province	103°03’22”	30°04’35”	938	E		orange
CYX20-777	2020.8.18	Minshan county, Chengdu city, Sichuan province	103°03’22”	30°04’35”	938	E		orange
CYX20-778	2020.8.18	Minshan county, Chengdu city, Sichuan province	103°03’22”	30°04’35”	938	E		orange
CYX20-779	2020.8.18	Minshan county, Chengdu city, Sichuan province	103°03’22”	30°04’35”	938	E		orange
CYX20-780	2020.8.18	Minshan county, Chengdu city, Sichuan province	103°03’22”	30°04’35”	938	E		orange
CYX20-781	2020.8.18	Minshan county, Chengdu city, Sichuan province	103°03’22”	30°04’35”	938	E		orange
CYX20-782	2020.8.18	Minshan county, Chengdu city, Sichuan province	103°03’22”	30°04’35”	938	E		orange
CYX20-783	2020.8.18	Minshan county, Chengdu city, Sichuan province	103°02’38”	30°04’26”	1129	E		orange
CYX20-784	2020.8.18	Minshan county, Chengdu city, Sichuan province	103°01’54”	30°03’49”	1071	E		orange
CYX20-785	2020.8.18	Minshan county, Chengdu city, Sichuan province	103°01’54”	30°03’49”	1071	E		orange
CYX20-786	2020.8.19	Emeishan city, Sichuan province	103.461	29.5732	477	E		orange
CYX20-787	2020.8.19	Emeishan city, Sichuan province	103.461	29.5732	477	E		orange
CYX20-788	2020.8.19	Emeishan city, Sichuan province	103.461	29.5732	477	E		orange
CYX20-789	2020.8.19	Emeishan city, Sichuan province	103.461	29.5732	477	E		orange
CYX20-790	2020.8.19	Emeishan city, Sichuan province	103.461	29.5732	477	E		orange
CYX20-791	2020.8.19	Emeishan city, Sichuan province	103.461	29.5732	477	E		orange
CYX20-792	2020.8.19	Emeishan city, Sichuan province	103.461	29.5732	477	E		orange
CYX20-793	2020.8.19	Emeishan city, Sichuan province	103.461	29.5732	477	E		orange
CYX20-794	2020.8.19	Emeishan city, Sichuan province	103.461	29.5732	477	E		orange
CYX20-795	2020.8.19	Emeishan city, Sichuan province	103°25’56”	29°31’36”	510	E		orange
CYX20-796	2020.8.19	Emeishan city, Sichuan province	103°24’42”	29°32’11”	742	E		orange
CYX20-797	2020.8.19	Emeishan city, Sichuan province	103°24’42”	29°32’11”	742	E		orange
CYX20-798	2020.8.19	Emeishan city, Sichuan province	103°24’42”	29°32’11”	742	E		orange
CYX20-799	2020.8.19	Emeishan city, Sichuan province	103°24’42”	29°32’35”	853	E		orange
CYX20-800	2020.8.19	Emeishan city, Sichuan province	103°24’42”	29°32’35”	853	E		orange
CYX20-801	2020.8.19	Emeishan city, Sichuan province	103°24’42”	29°32’35”	853	E		orange
CYX20-802	2020.8.19	Emeishan city, Sichuan province	103°24’42”	29°32’35”	853	E		orange
CYX20-803	2020.8.19	Emeishan city, Sichuan province	103°24’32”	29°32’45”	973	E		orange
CYX20-804	2020.8.19	Emeishan city, Sichuan province	103°24’32”	29°32’45”	973	E		orange
CYX20-805	2020.8.19	Emeishan city, Sichuan province	103°24’32”	29°32’45”	973	E		orange
CYX20-814	2020.8.18	Minshan county, Chengdu city, Sichuan province	103°02’38”	30°04’26”	1129	E	♂	orange
CYX20-815	2020.8.18	Minshan county, Chengdu city, Sichuan province	103°01’54”	30°03’49”	1071	E	♂	orange
CYX20-856	2020.8.15	Dujiangyan city, Sichuan province	103.59	31.0189	708			orange
CYX20-857	2020.8.15	Dujiangyan city, Sichuan province	103°31'42"	31°02'42"	885			orange
CYX20-858	2020.8.16	Dayi county, Chengdu city, Sichuan province	103°15'28"	30°34'03"	762			orange
CYX20-859	2020.8.17	Dayi county, Chengdu city, Sichuan province	103°24’29”	30°38’09”	557			orange
CYX20-860	2020.8.18	Minshan county, Chengdu city, Sichuan province	103°03’22”	30°04’35”	938			orange
CYX20-861	2020.8.19	Emeishan city, Sichuan province	103.461	29.5732	477			orange
CYX20-862	2020.8.19	Emeishan city, Sichuan province	103°25’56”	29°31’36”	510			orange
CYX20-863	2020.8.19	Emeishan city, Sichuan province	103°24’42”	29°32’35”	853			orange
CYX20-864	2020.8.17	Dayi county, Chengdu city, Sichuan province	103°24’29”	30°38’09”	557			orange
CYX21 47-1	2021.6.24	Qiangning county, Hanzhong city, Shanxi province	106.327	32.8431	728.9	E		orange
CYX21 48-1	2021.6.24	Qiangning county, Hanzhong city, Shanxi province	106.34	32.8443	719.1	E		orange
CYX21 56-1	2021.6.26	Nanzheng county, Hanzhong city, Shanxi province	106.798	32.9326	601.3	E		orange
CYX21 56-2	2021.6.26	Nanzheng county, Hanzhong city, Shanxi province	106.798	32.9326	601.3	E		orange
CYX21 61-1	2021.6.26	Hantai district, Hanzhong city, Shanxi province	106.973	33.2301	707.73	E		orange
CYX21 61-2	2021.6.26	Hantai district, Hanzhong city, Shanxi province	106.973	33.2301	707.73	E		orange
CYX21 61-3	2021.6.26	Hantai district, Hanzhong city, Shanxi province	106.973	33.2301	707.73	E		orange
CYX21 61-4	2021.6.26	Hantai district, Hanzhong city, Shanxi province	106.973	33.2301	707.73	E		orange
CYX21 62-1	2021.6.27	Hantai district, Hanzhong city, Shanxi province	107.04	33.1916	553.6	E		orange
CYX21 63-1	2021.6.27	Hantai district, Hanzhong city, Shanxi province	107.043	33.2161	620.8	E		orange
CYX21 64-1	2021.6.27	Hantai district, Hanzhong city, Shanxi province	107.03	33.187	548.6	E		orange
CYX21 64-2	2021.6.27	Hantai district, Hanzhong city, Shanxi province	107.03	33.187	548.6	E		orange
CYX21 64-3	2021.6.27	Hantai district, Hanzhong city, Shanxi province	107.03	33.187	548.6	E		orange
CYX21 64-4	2021.6.27	Hantai district, Hanzhong city, Shanxi province	107.03	33.187	548.6	E		orange
CYX21 64-5	2021.6.27	Hantai district, Hanzhong city, Shanxi province	107.03	33.187	548.6	E		orange
CYX21 65-1	2021.6.27	Hantai district, Hanzhong city, Shanxi province	106.987	33.167	508.9	E		orange
CYX21 65-2	2021.6.27	Hantai district, Hanzhong city, Shanxi province	106.987	33.167	508.9	E		orange
CYX21 41-1	2021.6.21	Wudu district, Longnan city, Gansu province	105.256	33.0474	1078.3	E		orange
CYX21 41-2	2021.6.21	Wudu district, Longnan city, Gansu province	105.256	33.0474	1078.3	E		orange
CYX21 43-1	2021.6.23	Wudu district, Longnan city, Gansu province	105.324	32.7555	586.8	E		orange
CYX21 43-1	2021.6.23	Wudu district, Longnan city, Gansu province	105.324	32.7555	586.8	E		orange
CYX21 43-1	2021.6.23	Wudu district, Longnan city, Gansu province	105.324	32.7555	586.8	E		orange
CYX21 44-1	2021.6.23	Wudu district, Longnan city, Gansu province	105.414	32.7734	588.9	E		orange
CYX21 44-3	2021.6.23	Wudu district, Longnan city, Gansu province	105.414	32.7734	588.9	E		orange
CYX20-874	2020.10.1	Pujiang county, Jinhua city, Zhejiang province	120.007	29.6465	300.5	E		black
CYX20-875	2020.10.1	Linan city, Hangzhou city, Zhejiang province	119.59	30.203	139.4	E		black
TL20-243	2020.10.1	Zhuji city,Shaoxing city, Zhejiang province	120.009	29.6615	230.6	E		black
TL20-244	2020.10.1	Pujiang county, Jinhua city, Zhejiang province	120.007	29.6465	300.5	E		black
TL20-245	2020.10.1	Linan city, Hangzhou city, Zhejiang province	119.59	30.203	139.4	E		black
TL20-246	2020.10.1	Linan city, Hangzhou city, Zhejiang province	119.59	30.203	139.4	E	♂	black
TL20-247	2020.10.1	Linan city, Hangzhou city, Zhejiang province	119.59	30.203	139.4	E	♂	black
TL20-269	2020.10.1	Fuyang city, Hangzhou city, Zhejiang province	119.88	29.8925	20.2	E	♂	black
TL20-270	2020.10.1	Fuyang city, Hangzhou city, Zhejiang province	119.88	29.8925	20.2	E	♂	black
TL20-271	2020.10.1	Linan city, Hangzhou city, Zhejiang province	119.59	30.203	139.4	E	♂	black
TL20-272	2020.10.1	Linan city, Hangzhou city, Zhejiang province	119.59	30.203	139.4	E	♂	black
CYX20-876	2020.10.2	Linan city, Hangzhou city, Zhejiang province	119.487	30.311	242.5	E		black
TL20-248	2020.10.2	Linan city, Hangzhou city, Zhejiang province	119.512	30.3212	243.6	E		black
TL20-249	2020.10.2	Linan city, Hangzhou city, Zhejiang province	119.483	30.3132	263.4	E		black
TL20-250	2020.10.2	Linan city, Hangzhou city, Zhejiang province	119.531	30.2788	146.7	E		black
TL20-273	2020.10.2	Linan city, Hangzhou city, Zhejiang province	119.514	30.3024	200.7	E	♂	black
TL20-274	2020.10.2	Linan city, Hangzhou city, Zhejiang province	119.514	30.3024	200.7	E	♂	black
TL20-275	2020.10.2	Linan city, Hangzhou city, Zhejiang province	119.514	30.3024	200.7	E	♂	black
TL20-276	2020.10.2	Linan city, Hangzhou city, Zhejiang province	119.488	30.3069	237.9	E		black
CYX20-867	2020.9.26	Wuyishan city, Nanping city, Fujian province	117.964	27.7135	204.5	E		black
CYX20-868	2020.9.26	Wuyishan city, Nanping city, Fujian province	117.964	27.7135	204.5	E		black
TL20-201	2020.9.26	Wuyishan city, Nanping city, Fujian province	117.964	27.7135	204.5	E		black
TL20-202	2020.9.26	Wuyishan city, Nanping city, Fujian province	117.964	27.7135	204.5	E		black
TL20-203	2020.9.26	Wuyishan city, Nanping city, Fujian province	117.964	27.7135	204.5	E		black
TL20-251	2020.9.26	Wuyishan city, Nanping city, Fujian province	117.964	27.7135	204.5	E		black
TL20-252	2020.9.26	Wuyishan city, Nanping city, Fujian province	117.964	27.7135	204.5	E		black
TL20-253	2020.9.26	Wuyishan city, Nanping city, Fujian province	117.964	27.7135	204.5	E		black
TL20-254	2020.9.26	Wuyishan city, Nanping city, Fujian province	117.964	27.7135	204.5	E		black
TL20-255	2020.9.26	Wuyishan city, Nanping city, Fujian province	117.964	27.7135	204.5	E		black
TL20-256	2020.9.26	Wuyishan city, Nanping city, Fujian province	117.964	27.7135	204.5	E		black
TL20-257	2020.9.26	Wuyishan city, Nanping city, Fujian province	117.964	27.7135	204.5	E		black
TL20-258	2020.9.26	Wuyishan city, Nanping city, Fujian province	117.964	27.7135	204.5	E		black
TL20-303	2020.9.26	Wuyishan city, Nanping city, Fujian province	117.919	27.6473	202.3	E		black
TL20-304	2020.9.26	Wuyishan city, Nanping city, Fujian province	117.919	27.6473	202.3	E		black
TL20-305	2020.9.26	Wuyishan city, Nanping city, Fujian province	117.919	27.6473	202.3	E		black
TL20-306	2020.9.26	Wuyishan city, Nanping city, Fujian province	117.919	27.6473	202.3	E		black
TL20-307	2020.9.26	Wuyishan city, Nanping city, Fujian province	117.919	27.6473	202.3	E		black
TL20-308	2020.9.26	Wuyishan city, Nanping city, Fujian province	117.964	27.7135	204.5	E		black
CYX20-869	2020.9.27	Wuyishan city, Nanping city, Fujian province	117.92	27.634	206.2	E		black
TL20-204	2020.9.27	Wuyishan city, Nanping city, Fujian province	117.92	27.634	206.2	E		black
TL20-205	2020.9.27	Wuyishan city, Nanping city, Fujian province	117.92	27.634	206.2	E		black
TL20-206	2020.9.27	Wuyishan city, Nanping city, Fujian province	117.92	27.634	206.2	E		black
TL20-207	2020.9.27	Wuyishan city, Nanping city, Fujian province	117.92	27.634	206.2	E		black
TL20-208	2020.9.27	Wuyishan city, Nanping city, Fujian province	117.92	27.634	206.2	E		black
TL20-209	2020.9.27	Wuyishan city, Nanping city, Fujian province	117.92	27.634	206.2	E		black
CYX20-870	2020.9.28	Gutian county, Ningde city, Fujian province	119.202	26.6812	798.8	E		black
TL20-210	2020.9.28	Gutian county, Ningde city, Fujian province	119.202	26.6812	798.8	E		black
TL20-211	2020.9.28	Gutian county, Ningde city, Fujian province	119.202	26.6812	798.8	E		black
TL20-212	2020.9.28	Gutian county, Ningde city, Fujian province	119.202	26.6812	798.8	E		black
TL20-213	2020.9.28	Gutian county, Ningde city, Fujian province	119.202	26.6812	798.8	E		black
TL20-214	2020.9.28	Gutian county, Ningde city, Fujian province	119.202	26.6812	798.8	E		black
TL20-215	2020.9.28	Gutian county, Ningde city, Fujian province	119.202	26.6812	798.8	E		black
TL20-216	2020.9.28	Gutian county, Ningde city, Fujian province	119.202	26.6812	798.8	E		black
TL20-217	2020.9.28	Gutian county, Ningde city, Fujian province	119.202	26.6812	798.8	E		black
TL20-218	2020.9.28	Gutian county, Ningde city, Fujian province	119.231	26.651	686.1	E		black
TL20-219	2020.9.28	Gutian county, Ningde city, Fujian province	119.231	26.651	686.1	E		black
TL20-220	2020.9.28	Gutian county, Ningde city, Fujian province	119.231	26.651	686.1	E		black
TL20-221	2020.9.28	Gutian county, Ningde city, Fujian province	119.231	26.651	686.1	E		black
TL20-259	2020.9.28	Gutian county, Ningde city, Fujian province	119.202	26.6812	798.8	E		black
CYX20-871	2020.9.29	Pingyang county, Wenzhou city, Zhejiang province	120.288	27.696	67.3	E		black
CYX20-872	2020.9.29	Ruian city, Wenzhou city, Zhejiang province	120.293	27.8252	48.7	E		black
TL20-222	2020.9.29	Pingyang county, Wenzhou city, Zhejiang province	120.296	27.6932	68.6	E		black
TL20-223	2020.9.29	Pingyang county, Wenzhou city, Zhejiang province	120.296	27.6932	68.6	E		black
TL20-224	2020.9.29	Pingyang county, Wenzhou city, Zhejiang province	120.296	27.6932	68.6	E		black
TL20-225	2020.9.29	Pingyang county, Wenzhou city, Zhejiang province	120.28	27.6973	276.7	E		black
TL20-226	2020.9.29	Pingyang county, Wenzhou city, Zhejiang province	120.28	27.6967	275.2	E		black
TL20-227	2020.9.29	Pingyang county, Wenzhou city, Zhejiang province	120.28	27.6967	275.2	E		black
TL20-228	2020.9.29	Ruian city, Wenzhou city, Zhejiang province	120.293	27.8252	48.7	E		black
TL20-229	2020.9.29	Qingtian county, Lishui city, Zhejiang province	120.237	28.0283	109	E		black
TL20-260	2020.9.29	Ruian city, Wenzhou city, Zhejiang province	120.293	27.8252	48.7	E		black
TL20-261	2020.9.29	Ruian city, Wenzhou city, Zhejiang province	120.293	27.8252	48.7	E		black
TL20-262	2020.9.29	Ruian city, Wenzhou city, Zhejiang province	120.293	27.8252	48.7	E		black
TL20-263	2020.9.29	Qingtian county, Lishui city, Zhejiang province	120.237	28.0283	109	E		black
TL20-264	2020.9.29	Qingtian county, Lishui city, Zhejiang province	120.237	28.0283	109	E		black
CYX20-873	2020.9.30	Zhuji city,Shaoxing city, Zhejiang province	120.769	29.3401	91.1	E		black
TL20-230	2020.9.30	Suiyun county, Lishui city, Zhejiang province	120.159	28.6566	187	E		black
TL20-231	2020.9.30	Panan county, Jinhua city, Zhejiang province	120.442	28.9096	362.5	E		black
TL20-232	2020.9.30	Panan county, Jinhua city, Zhejiang province	120.442	28.9096	362.5	E		black
TL20-233	2020.9.30	Panan county, Jinhua city, Zhejiang province	120.547	28.9402	420	E		black
TL20-234	2020.9.30	Panan county, Jinhua city, Zhejiang province	120.547	28.9402	420	E		black
TL20-235	2020.9.30	Zhuji city,Shaoxing city, Zhejiang province	120.769	29.3401	91.1	E		black
TL20-236	2020.9.30	Zhuji city,Shaoxing city, Zhejiang province	120.769	29.3401	91.1	E		black
TL20-237	2020.9.30	Zhuji city,Shaoxing city, Zhejiang province	120.769	29.3401	91.1	E		black
TL20-238	2020.9.30	Zhuji city,Shaoxing city, Zhejiang province	120.769	29.3401	91.1	E		black
TL20-239	2020.9.30	Zhuji city,Shaoxing city, Zhejiang province	120.769	29.3401	91.1	E		black
TL20-240	2020.9.30	Zhuji city,Shaoxing city, Zhejiang province	120.769	29.3401	91.1	E		black
TL20-241	2020.9.30	Zhuji city,Shaoxing city, Zhejiang province	120.769	29.3401	91.1	E		black
TL20-242	2020.9.30	Zhuji city,Shaoxing city, Zhejiang province	120.769	29.3401	91.1	E		black
TL20-265	2020.9.30	Panan county, Jinhua city, Zhejiang province	120.442	28.9096	362.5	E		black
TL20-266	2020.9.30	Panan county, Jinhua city, Zhejiang province	120.442	28.9096	362.5	E		black
TL20-267	2020.9.30	Panan county, Jinhua city, Zhejiang province	120.547	28.9402	420	E		black
TL20-268	2020.9.30	Zhuji city,Shaoxing city, Zhejiang province	120.769	29.3401	91.1	E		black
TL21 3-1	2021.4.19	Shangyu district,Shaoxing city, Zhejiang province	120.929	29.7929	20.4	E	queen	black
TL21 4-40	2021.4.20	Shangyu district,Shaoxing city, Zhejiang province	120.936	29.7877	27.3	E	queen	black
CYX21 85-1	2021.7.13	Wuyishan city, Nanping city, Fujian province	118.015	27.6728	207.4	E		black
CYX21 85-2	2021.7.13	Wuyishan city, Nanping city, Fujian province	118.015	27.6728	207.4	E		black
CYX21 92-1	2021.7.21	Changding district, Longyan city, Fujian province	116.307	25.8553	335.2	E		black
CYX21 92-2	2021.7.21	Changding district, Longyan city, Fujian province	116.307	25.8553	335.2	E		black
CYX21 92-3	2021.7.21	Changding district, Longyan city, Fujian province	116.307	25.8553	335.2	E		black
TL20-166	2020.10.1	Pujiang county, Jinhua city, Zhejiang province	120.007	29.6465	300.5	P		black
TL20-167	2020.10.1	Pujiang county, Jinhua city, Zhejiang province	120.007	29.6465	300.5	P		black
TL20-168	2020.10.1	Pujiang county, Jinhua city, Zhejiang province	120.007	29.6465	300.5	P		black
TL20-169	2020.10.1	Pujiang county, Jinhua city, Zhejiang province	120.007	29.6465	300.5	P		black
TL20-176	2020.10.1	Linan city, Hangzhou city, Zhejiang province	119.59	30.203	139.4	P		black
TL20-177	2020.10.2	Linan city, Hangzhou city, Zhejiang province	119.487	30.311	242.5	P		black
TL20-144	2020.9.26	Wuyishan city, Nanping city, Fujian province	117.919	27.6473	202.3	P		black
TL20-145	2020.9.26	Wuyishan city, Nanping city, Fujian province	117.964	27.7135	204.5	P		black
TL20-146	2020.9.26	Wuyishan city, Nanping city, Fujian province	117.964	27.7135	204.5	P		black
TL20-147	2020.9.26	Wuyishan city, Nanping city, Fujian province	117.964	27.7135	204.5	P		black
TL20-171	2020.9.26	Wuyishan city, Nanping city, Fujian province	117.919	27.6473	202.3	P		black
TL20-172	2020.9.26	Wuyishan city, Nanping city, Fujian province	117.964	27.7135	204.5	P		black
TL20-148	2020.9.27	Wuyishan city, Nanping city, Fujian province	117.92	27.634	206.2	P		black
TL20-149	2020.9.28	Gutian county, Ningde city, Fujian province	119.202	26.6812	798.8	P		black
TL20-150	2020.9.28	Gutian county, Ningde city, Fujian province	119.231	26.651	686.1	P		black
TL20-151	2020.9.28	Gutian county, Ningde city, Fujian province	119.231	26.651	686.1	P		black
TL20-173	2020.9.28	Gutian county, Ningde city, Fujian province	119.202	26.6812	798.8	P		black
TL20-152	2020.9.29	Pingyang county, Wenzhou city, Zhejiang province	120.296	27.6932	68.6	P		black
TL20-153	2020.9.29	Pingyang county, Wenzhou city, Zhejiang province	120.28	27.6967	275.2	P		black
TL20-154	2020.9.29	Ruian city, Wenzhou city, Zhejiang province	120.293	27.8252	48.7	P		black
TL20-155	2020.9.29	Ruian city, Wenzhou city, Zhejiang province	120.293	27.8252	48.7	P		black
TL20-156	2020.9.29	Qingtian county, Lishui city, Zhejiang province	120.237	28.0283	109	P		black
TL20-174	2020.9.29	Ruian city, Wenzhou city, Zhejiang province	120.293	27.8252	48.7	P		black
TL20-157	2020.9.30	Panan county, Jinhua city, Zhejiang province	120.442	28.9096	362.5	P		black
TL20-158	2020.9.30	Panan county, Jinhua city, Zhejiang province	120.547	28.9402	420	P		black
TL20-159	2020.9.30	Panan county, Jinhua city, Zhejiang province	120.547	28.9402	420	P		black
TL20-160	2020.9.30	Panan county, Jinhua city, Zhejiang province	120.547	28.9402	420	P		black
TL20-161	2020.9.30	Panan county, Jinhua city, Zhejiang province	120.769	29.3401	91.1	P		black
TL20-162	2020.9.30	Panan county, Jinhua city, Zhejiang province	120.769	29.3401	91.1	P		black
TL20-163	2020.9.30	Panan county, Jinhua city, Zhejiang province	120.769	29.3401	91.1	P		black
TL20-164	2020.9.30	Panan county, Jinhua city, Zhejiang province	120.769	29.3401	91.1	P		black
TL20-165	2020.9.30	Panan county, Jinhua city, Zhejiang province	120.769	29.3401	91.1	P		black
TL20-175	2020.9.30	Panan county, Jinhua city, Zhejiang province	120.769	29.3401	91.1	P		black
TL20-199	2020.9.30	Jinyun county, Lishui city, Zhejiang province	120.159	28.6566	187	P		black
CYX21 88-1	2021.7.18	Zhenjiang district, Shaoguan city, Guangdong province	113.593	24.7677	71.8	E		black
CYX21 88-2	2021.7.18	Zhenjiang district, Shaoguan city, Guangdong province	113.593	24.7677	71.8	E		black
CYX21 88-3	2021.7.18	Zhenjiang district, Shaoguan city, Guangdong province	113.593	24.7677	71.8	E		black
CYX21 88-4	2021.7.18	Zhenjiang district, Shaoguan city, Guangdong province	113.593	24.7677	71.8	E		black
CYX21 88-5	2021.7.18	Zhenjiang district, Shaoguan city, Guangdong province	113.593	24.7677	71.8	E		black
CYX21 88-6	2021.7.18	Zhenjiang district, Shaoguan city, Guangdong province	113.593	24.7677	71.8	E		black
CYX21 88-7	2021.7.18	Zhenjiang district, Shaoguan city, Guangdong province	113.593	24.7677	71.8	E		black
CYX21 88-8	2021.7.18	Zhenjiang district, Shaoguan city, Guangdong province	113.593	24.7677	71.8	P		black
CYX21 88-9	2021.7.18	Zhenjiang district, Shaoguan city, Guangdong province	113.593	24.7677	71.8	E		black
CYX21 88-11	2021.7.18	Zhenjiang district, Shaoguan city, Guangdong province	113.593	24.7677	71.8	E		black
TL21 36-1	2021.7.22	Longsheng county, Guilin city, Guangxi province	110.149	26.039	524.4	E		black
TL21 77-1	2021.7.30	Yangshuo county, Guilin city, Guangxi province	110.478	24.743	119.7	E		black
TL21 77-2	2021.7.30	Yangshuo county, Guilin city, Guangxi province	110.478	24.743	119.7	E		black
TL21 78-1	2021.7.30	Yangshuo county, Guilin city, Guangxi province	110.461	24.749	120.2	E		black
TL21 79-1	2021.7.30	Yangshuo county, Guilin city, Guangxi province	110.473	24.7363	124.3	E		black
CYX20-865	2020.8.18	Lingui district, Guilin city, Guangxi province	109.915	25.644	874.8	E		black
CYX20-866	2020.8.25	Xingan county, Guilin city, Guangxi province	110.474	25.8699	489.7	E		black
AHZ21 1-1	2021.8.25	Zhongshan county, Hezhou city, Guangxi province	111.217	24.3737		E		black
AHZ21 1-2	2021.8.25	Zhongshan county, Hezhou city, Guangxi province				E		black
AHZ21 1-3	2021.8.25	Zhongshan county, Hezhou city, Guangxi province				E		black
AHZ21 1-4	2021.8.25	Zhongshan county, Hezhou city, Guangxi province				E		black
TL21 39-4	2021.7.22	Chengbu county, Shaoyang city, Hunan province	110.164	26.1513	1190	E		black
TL21 41-1	2021.7.23	Chengbu county, Shaoyang city, Hunan province	110.175	26.1662	1013	E		orange
TL21 41-2	2021.7.23	Chengbu county, Shaoyang city, Hunan province	110.175	26.1662	1013	E		orange
CYX21 67-1	2021.7.4	Yichang city, Hubei province	111.148	30.66	68.6	E		orange
CYX21 67-2	2021.7.4	Yichang city, Hubei province	111.148	30.66	68.6	E		orange
CYX21 67-3	2021.7.4	Yichang city, Hubei province	111.148	30.66	68.6	E		orange
CYX21 68-1	2021.7.4	Zigui county, Yichang city, Hubei province	110.917	30.8608	168.1	E		orange
CYX21 68-3	2021.7.4	Zigui county, Yichang city, Hubei province	110.917	30.8608	168.1	E		orange
CYX21 69-1	2021.7.4	Zigui county, Yichang city, Hubei province	110.913	30.8712	184.9	E		orange
CYX21 69-2	2021.7.4	Zigui county, Yichang city, Hubei province	110.913	30.8712	184.9	E		orange
CYX21 69-3	2021.7.4	Zigui county, Yichang city, Hubei province	110.913	30.8712	184.9	E		orange
CYX21 69-4	2021.7.4	Zigui county, Yichang city, Hubei province	110.913	30.8712	184.9	E		orange
CYX21 69-5	2021.7.4	Zigui county, Yichang city, Hubei province	110.913	30.8712	184.9	E		orange
CYX21 69-6	2021.7.4	Zigui county, Yichang city, Hubei province	110.913	30.8712	184.9	E		orange
CYX21 69-7	2021.7.4	Zigui county, Yichang city, Hubei province	110.913	30.8712	184.9	E		orange
CYX21 69-8	2021.7.4	Zigui county, Yichang city, Hubei province	110.913	30.8712	184.9	E		orange
CYX21 71-1	2021.7.4	Zigui county, Yichang city, Hubei province	110.531	30.9827	719.4	E		orange
CYX21 72-1	2021.7.5	Shennongjia district, Hubei province	110.276	31.1719	308.9	E		orange
CYX21 72-2	2021.7.5	Shennongjia district, Hubei province	110.276	31.1719	308.9	E		orange
CYX21 72-3	2021.7.5	Shennongjia district, Hubei province	110.276	31.1719	308.9	E		orange
CYX21 72-4	2021.7.5	Shennongjia district, Hubei province	110.276	31.1719	308.9	E		orange
CYX21 72-5	2021.7.5	Shennongjia district, Hubei province	110.276	31.1719	308.9	E		orange
CYX21 73-4	2021.7.5	Shennongjia district, Hubei province	110.242	31.3657	685.6	E		orange
CYX21 73-5	2021.7.5	Shennongjia district, Hubei province	110.242	31.3657	685.6	E		orange
CYX21 77-1	2021.7.6	Shennongjia district, Hubei province	110.243	31.365	682.1	E		orange
CYX21 77-10	2021.7.6	Shennongjia district, Hubei province	110.243	31.365	682.1	E		orange
CYX21 77-2	2021.7.6	Shennongjia district, Hubei province	110.243	31.365	682.1	E		orange
CYX21 77-3	2021.7.6	Shennongjia district, Hubei province	110.243	31.365	682.1	E		orange
CYX21 77-4	2021.7.6	Shennongjia district, Hubei province	110.243	31.365	682.1	E		orange
CYX21 77-5	2021.7.6	Shennongjia district, Hubei province	110.243	31.365	682.1	E		orange
CYX21 77-6	2021.7.6	Shennongjia district, Hubei province	110.243	31.365	682.1	E		orange
CYX21 77-7	2021.7.6	Shennongjia district, Hubei province	110.243	31.365	682.1	E		orange
CYX21 77-8	2021.7.6	Shennongjia district, Hubei province	110.243	31.365	682.1	E		orange
CYX21 77-9	2021.7.6	Shennongjia district, Hubei province	110.243	31.365	682.1	E		orange
CYX21 82-4	2021.7.12	Guixi city, Yingtan city, Jiangxi province	117.339	28.035	95.7	P		black
CYX21 81-2	2021.7.12	Guixi city, Yingtan city, Jiangxi province	117.202	28.242	38.5	E		black
CYX21 82-1	2021.7.12	Guixi city, Yingtan city, Jiangxi province	117.339	28.035	95.7	E		black
CYX21 82-2	2021.7.12	Guixi city, Yingtan city, Jiangxi province	117.339	28.035	95.7	E		black
CYX21 82-3	2021.7.12	Guixi city, Yingtan city, Jiangxi province	117.339	28.035	95.7	E		black
CYX21 83-1	2021.7.13	Guixi city, Yingtan city, Jiangxi province	117.423	28.2847	86.6	E		black
CYX21 83-2	2021.7.13	Guixi city, Yingtan city, Jiangxi province	117.423	28.2847	86.6	E		black
CYX21 83-3	2021.7.13	Guixi city, Yingtan city, Jiangxi province	117.423	28.2847	86.6	E		black
CYX21 83-4	2021.7.13	Guixi city, Yingtan city, Jiangxi province	117.423	28.2847	86.6	E		black
CYX21 83-5	2021.7.13	Guixi city, Yingtan city, Jiangxi province	117.423	28.2847	86.6	E		black
CYX21 84-1	2021.7.13	Guixi city, Yingtan city, Jiangxi province	117.456	28.3585	57.3	E		black
CYX21 84-2	2021.7.13	Guixi city, Yingtan city, Jiangxi province	117.456	28.3585	57.3	E		black
CYX21 84-3	2021.7.13	Guixi city, Yingtan city, Jiangxi province	117.456	28.3585	57.3	E		black
CYX21 84-4	2021.7.13	Guixi city, Yingtan city, Jiangxi province	117.456	28.3585	57.3	E		black
CYX21 84-5	2021.7.13	Guixi city, Yingtan city, Jiangxi province	117.456	28.3585	57.3	E		black
CYX21 84-6	2021.7.13	Guixi city, Yingtan city, Jiangxi province	117.456	28.3585	57.3	E		black
CYX21 90-1	2021.7.21	Gan county, Ganzhou city, Jiangxi province	114.894	25.9089	114.82	E		black
CYX21 91-1	2021.7.21	Gan county, Ganzhou city, Jiangxi province	114.888	25.9093	112.1	E		black
CYX21 91-2	2021.7.21	Gan county, Ganzhou city, Jiangxi province	114.888	25.9093	112.1	E		black
CYX21 33-5	2021.4.13	Chengjiang city, Yuxi city, Yunnan province	102.92	24.6341	1696.5	P	queen	orange
CYX21 35-14	2021-04-18	Yiliang county, Kunming city, Yunnan province	103.04	24.8946	1864.8	P	queen	orange
TL20-184	2020.8.15	Dali city, Yunnan province				P
TL20-185	2020.8.15	Dali city, Yunnan province				P
TL20-106	2020.8.26	Tengchong city, Baoshan city, Yunnan province				P
TL20-107	2020.8.26	Tengchong city, Baoshan city, Yunnan province				P
TL20-108	2020.8.26	Tengchong city, Baoshan city, Yunnan province				P
TL20-109	2020.8.26	Tengchong city, Baoshan city, Yunnan province				P
TL20-110	2020.8.26	Tengchong city, Baoshan city, Yunnan province				P
TL20-111	2020.8.26	Tengchong city, Baoshan city, Yunnan province				P
TL20-112	2020.8.26	Tengchong city, Baoshan city, Yunnan province				P
TL20-189	2020.8.26	Tengchong city, Baoshan city, Yunnan province				P
TL20-10	2020.8.28	Tengchong city, Baoshan city, Yunnan province	98.4953	25.217	1918.4	P
TL20-11	2020.8.28	Tengchong city, Baoshan city, Yunnan province	98.4953	25.217	1918.4	P
TL20-13	2020.8.28	Tengchong city, Baoshan city, Yunnan province	98.4953	25.217	1918.4	P
TL20-15	2020.8.28	Tengchong city, Baoshan city, Yunnan province	98.4953	25.217	1918.4	P
TL20-18	2020.8.28	Tengchong city, Baoshan city, Yunnan province	98.4953	25.217	1918.4	P
TL20-186	2020.8.28	Tengchong city, Baoshan city, Yunnan province	98.4953	25.217	1918.4	P
TL20-310	2020.8.28	Tengchong city, Baoshan city, Yunnan province	98.4953	25.217	1918.4	E
TL20-311	2020.8.28	Tengchong city, Baoshan city, Yunnan province	98.4953	25.217	1918.4	E
TL20-312	2020.8.28	Tengchong city, Baoshan city, Yunnan province	98.4953	25.217	1918.4	E
TL20-4	2020.8.28	Tengchong city, Baoshan city, Yunnan province	98.4953	25.217	1918.4	P
TL20-5	2020.8.28	Tengchong city, Baoshan city, Yunnan province	98.4953	25.217	1918.4	P
TL20-6	2020.8.28	Tengchong city, Baoshan city, Yunnan province	98.4953	25.217	1918.4	P
TL20-7	2020.8.28	Tengchong city, Baoshan city, Yunnan province	98.4953	25.217	1918.4	P
TL20-8	2020.8.28	Tengchong city, Baoshan city, Yunnan province	98.4953	25.217	1918.4	P
TL20-28	2020.8.29	Tengchong city, Baoshan city, Yunnan province	98.6624	25.4221	1608.9	P
TL20-29	2020.8.29	Tengchong city, Baoshan city, Yunnan province	98.6624	25.4221	1608.9	P
TL20-30	2020.8.29	Tengchong city, Baoshan city, Yunnan province	98.6624	25.4221	1608.9	P
TL20-31	2020.8.29	Tengchong city, Baoshan city, Yunnan province	98.7069	25.3988	1954.1	P
TL20-313	2020.8.29	Tengchong city, Baoshan city, Yunnan province	98.5947	25.2242	1564.5	E
TL20-314	2020.8.29	Tengchong city, Baoshan city, Yunnan province	98.5947	25.2242	1564.5	E
TL20-315	2020.8.29	Tengchong city, Baoshan city, Yunnan province	98.5947	25.2242	1564.5	E
TL20-37	2020.8.29	Tengchong city, Baoshan city, Yunnan province	98.5947	25.2242	1564.5	P
TL20-38	2020.8.29	Tengchong city, Baoshan city, Yunnan province	98.5947	25.2242	1564.5	P
TL20-316	2020.8.30	Changning county, Baoshan city, Yunnan province	99.602	24.8185	1700.3	E
TL20-317	2020.8.30	Changning county, Baoshan city, Yunnan province	99.602	24.8185	1700.3	E
TL20-318	2020.8.30	Changning county, Baoshan city, Yunnan province	99.602	24.8185	1700.3	E
TL20-319	2020.8.30	Changning county, Baoshan city, Yunnan province	99.602	24.8185	1700.3	E
TL20-39	2020.8.30	Changning county, Baoshan city, Yunnan province	99.602	24.8185	1700.3	P
TL20-40	2020.8.30	Changning county, Baoshan city, Yunnan province	99.602	24.8185	1700.3	P
TL20-41	2020.8.30	Changning county, Baoshan city, Yunnan province	99.602	24.8185	1700.3	P
TL20-42	2020.8.30	Changning county, Baoshan city, Yunnan province	99.602	24.8185	1700.3	P
TL20-43	2020.8.30	Changning county, Baoshan city, Yunnan province	99.602	24.8185	1700.3	P
TL20-44	2020.8.30	Changning county, Baoshan city, Yunnan province	99.602	24.8185	1700.3	P
TL20-45	2020.8.30	Changning county, Baoshan city, Yunnan province	99.602	24.8185	1700.3	P
TL20-46	2020.8.30	Changning county, Baoshan city, Yunnan province	99.602	24.8185	1700.3	P
TL20-47	2020.8.31	Linxiang district, Lincang city, Yunnan province	100.091	23.9013	1458.1	P
TL20-48	2020.8.31	Linxiang district, Lincang city, Yunnan province	100.075	23.871	1561.4	P
TL20-49	2020.8.31	Linxiang district, Lincang city, Yunnan province	100.075	23.871	1561.4	P
TL20-320	2020.9.1	Linxiang district, Lincang city, Yunnan province	100.075	23.871	1561.4	E
TL20-50	2020.9.1	Linxiang district, Lincang city, Yunnan province	100.075	23.871	1561.4	P
TL20-51	2020.9.1	Linxiang district, Lincang city, Yunnan province	100.075	23.871	1561.4	P
TL20-52	2020.9.1	Linxiang district, Lincang city, Yunnan province	100.075	23.871	1561.4	P
TL20 21	2020.9.4	Jinning county, Kunming city, Yunnan province	102.754	24.6319	1932.3	P
TL20-181	2020.9.4	Jinning county, Kunming city, Yunnan province	102.754	24.6319	1932.3	P
TL20-187	2020.9.4	Jinning county, Kunming city, Yunnan province	102.754	24.6319	1932.3	P
TL20-188	2020.9.4	Jinning county, Kunming city, Yunnan province	102.751	24.6962	1920.6	P
TL20-321	2020.9.4	Jinning county, Kunming city, Yunnan province	102.754	24.6319	1932.3	E
TL20-322	2020.9.4	Yiliang county, Kunming city, Yunnan province	103.049	24.9225	1948.3	E
TL20-323	2020.9.4	Yiliang county, Kunming city, Yunnan province	103.024	24.968	1793	E	♂
TL20-53	2020.9.4	Jinning county, Kunming city, Yunnan province	102.754	24.6319	1932.3	P
TL20-54	2020.9.4	Jinning county, Kunming city, Yunnan province	102.751	24.6962	1920.6	P
TL20-55	2020.9.4	Yiliang county, Kunming city, Yunnan province	103.04	24.8876	1881.9	P
TL20-56	2020.9.4	Yiliang county, Kunming city, Yunnan province	103.04	24.8876	1881.9	P
TL20-57	2020.9.4	Yiliang county, Kunming city, Yunnan province	103.04	24.8876	1881.9	P
TL20-61	2020.9.4	Yiliang county, Kunming city, Yunnan province	103.049	24.9225	1948.3	P
TL20-62	2020.9.4	Yiliang county, Kunming city, Yunnan province	103.019	24.9684	1785.3	P
TL20-63	2020.9.4	Yiliang county, Kunming city, Yunnan province	103.019	24.9684	1785.3	P
TL20-324	2020.9.5	Xishan district, Kunming city, Yunnan province	102.601	25.0432	2218.8	E
TL20-325	2020.9.5	Panlong district, Kunming city, Yunnan province	102.745	25.1383	1916.2	E	♂
TL20-96	2020.9.5	Xishan district, Kunming city, Yunnan province	102.601	25.0432	2218.8	P
TL20-104	2020.9.7	Dali city, Yunnan province	100.284	25.6503	1985.5	P
TL20-105	2020.9.7	Dali city, Yunnan province	100.289	25.6553	1974.7	P
TL20-183	2020.9.7	Dali city, Yunnan province	100.289	25.6553	1974.7	P
TL20-326	2020.9.7	Dali city, Yunnan province	100.284	25.6503	1985.5	E
TL20-327	2020.9.7	Dali city, Yunnan province	100.284	25.6503	1985.5	E
TL20-328	2020.9.7	Dali city, Yunnan province	100.289	25.6553	1974.7	E
TL20-329	2020.9.7	Dali city, Yunnan province	100.289	25.6553	1974.7	E
TL20-330	2020.9.7	Dali city, Yunnan province	100.289	25.6553	1974.7	E
WYF20 1-1	2020.7.23	Dali city, Yunnan province
WYF20 2-1	2020.8.6	Dali city, Yunnan province				P
ZXJ21 1-1	2021.8.14	Pingbian county, Honghe prefecture, Yunnan province				E
ZXJ21 1-2	2021.8.15	Pingbian county, Honghe prefecture, Yunnan province				E
ZXJ21 2-1	2021.8.8	Yiliang county, Kunming city, Yunnan province				E
CYX20-877	2020.8.29	Tengchong city, Baoshan city, Yunnan province	98.6624	25.4221	1608.9	E
CYX20-878	2020.8.29	Tengchong city, Baoshan city, Yunnan province	98.5947	25.2242	1564.5	E
CYX20-879	2020.8.29	Tengchong city, Baoshan city, Yunnan province	98.549	25.1022	1729.2	E
CYX20-880	2020.8.30	Changning county, Baoshan city, Yunnan province	99.602	24.8185	1700.3	E
CYX20-881	2020.9.1	Linxiang district, Lincang city, Yunnan province	100.075	23.871	1561.4	E
CYX20-882	2020.9.1	Linxiang district, Lincang city, Yunnan province	100.081	23.8583	1544	E
CYX20-883	2020.9.4	Jinning county, Kunming city, Yunnan province	102.754	24.6319	1932.3	E
CYX20-884	2020.9.4	Yiliang county, Kunming city, Yunnan province	103.019	24.9684	1785.3	E
CYX20-885	2020.9.5	Xishan district, Kunming city, Yunnan province	102.68	24.96	1889.9	E
CYX20-886	2020.9.7	Dali city, Yunnan province	100.434	25.6872	2423.3	E
CYX20-887	2020.8.15	Dali city, Yunnan province	100.434	25.6872	2423.3	E
CYX20-888	2020.8.15	Dali city, Yunnan province	100.434	25.6872	2423.3	E
cyx22-14-3	2022	Pingbian county,Honghe city, Yunnan province	103.686	22.9842	1120	E	black
cyx22-14-7	2022	Pingbian county,Honghe city, Yunnan province	103.686	22.9842	1120	E	black
cyx22-14-9	2022	Pingbian county,Honghe city, Yunnan province	103.686	22.9842	1120	E	black
cyx22-15-1	2022	Pingbian county,Honghe city, Yunnan province	103.686	22.9842	1120	E	black
cyx22-16-2	2022	Pingbian county,Honghe city, Yunnan province	103.686	22.9842	1120	E	black
cyx22-16-3	2022	Pingbian county,Honghe city, Yunnan province	103.686	22.9842	1120	E	black
cyx22-17-1	2022	Pingbian county,Honghe city, Yunnan province	103.686	22.9842	1120	E	black
cyx22-17-2	2022	Pingbian county,Honghe city, Yunnan province	103.686	22.9842	1120	E	black
cyx22-18-1	2022	Wenshan city, Yunnan province	104.244	23.3692	1096	E	black
cyx22-19-2	2022	Wenshan city, Yunnan province	104.244	23.3692	1096	E	black
cyx22-19-3	2022	Wenshan city, Yunnan province	104.244	23.3692	1096	E	black
cyx22-19-4	2022	Wenshan city, Yunnan province	104.244	23.3692	1096	E	orange
cyx22-21-3	2022	Wenshan city, Yunnan province	104.244	23.3692	1096	E	black
cyx22-22-1	2022	Wenshan city, Yunnan province	104.244	23.3692	1096	E	black
cyx22-24-5	2022	Wenshan city, Yunnan province	104.244	23.3692	1096	E	orange+black
cyx22-24-7	2022	Wenshan city, Yunnan province	104.244	23.3692	1096	E	black
cyx22-24-4	2022	Wenshan city, Yunnan province	104.244	23.3692	1096	E	orange+black
qujing	2022	Qujing city,Yunnan province	103.798	25.5016	1530	E	24orange
Museum specimens
Province：City：County	Collected Date	Orange-tail	Black-tail		480+192头
Institute of Zoology, Chinese Academy of Sciences
Yunnan：ZhaoTong：WeiXin	1980.6.20	2	0
Yunnan：Baoshan：Changning	1979.5.13	1	0
Yunnan		1	0
Sichuan：Emeishan	1957.3.30	166	0
Guizhou：Guiyang：Xiuwen	1958.9	0	1
Yunnan：Xishuangbanna：Yiwu	1958.12.5	1	0
Yunnan：Wenshan：Malipo	1979.5.31	1	0
Yunnan：Xishuangbanna：Mengsong	1958.4.24	4	0
Yunnan：Xishuangbanna：Menghai	1958.7.24	1	0
Yunnan：Xishuangbanna：Jinghong	1957.9.3	1	0
Yunnan：Xishuangbanna：Jinghong	1959.7.26	1	0
Yunnan：Dehong：Ruili	1980.4.27	2	0
Yunnan：Xishuangbanna：Menghai	1958.5.17	5	0
Hunan：Zhangjiajie	1985.1	1	0
Yunnan：Xishuangbanna：Yiwu	1959.5.11	1	0
Yunnan：Xishuangbanna：Jinghong	1959.7.26	1	0
Yunnan：Xishuangbanna：Yiwu	1959.7.25	2	0
Yunnan：Xishuangbanna：Mengla	1979.8.22	5	0
Yunnan：Xishuangbanna：Jinghong	1957.9.20	4	0
Yunnan：Xishuangbanna：Yiwu	1959.7.29	3	0
Hunan：Zhangjiajie	1988.8.21	1	0
Hunan：Zhangjiajie：Cili	1988.9.6	4	0
Hunan：Zhangjiajie：Sangzhi	1988.8.13	1	0
Hubei：Enshi：Lichuan	1989.8.24
Vietnam	1977.9
Guizhou：Guiyang	1954.7	2	0
LAOSmuMjPik	1918.12
Yunnan：Xishuangbanna：Jinghong	1979.9.30	1	0
Yunnan：Baoshan	1979.6.19	2	0
Yunnan：Kunming	1978.6.10	3	0
Yunnan：Nujiang：Lushui	1981.5.27	1	0
Yunnan	1956.5.16	1	0
Yunnan：Honghe：Yuanyang	1978.6.9	1	0
Yunnan：Kunming：Fumin	1980.8.18	1	0
Sichuan：Xichang	1974.8.5	1	0
Tibet：Linzhi：Motuo	1983.3.17	1	0
Yunnan：Puer：Mojiang	1982.5.8
Sichuan：Luzhou：Hejiang	2005.8.20	2	0
Sichuan：Baoshan：Changning	2012.8.28	1	0
Yunnan：Zhaotong：Daguan	5.5	1	0
Sichuan：Dujiangyan	1964.9.9	3	0
Sichuan：Aba：Wenchuan	1983.9.17	4	0
Chongqing：Pengshui	1989.7.10	3	0
Yunnan：Xishuangbanna：Yiwu	1959.5.14	1	0
Yunnan：Xishuangbanna：Jinghong	1957.5.4	1	0
Guizhou：Fuquan	1978.7.21	1	0
Guangxi	1979.9.26	0	1
Guangxi：Guilin：Yangshuo	1963.7.24	0	8
Yunnan：Xishuangbanna：Yiwu	1959.7.26	1	0
Yunnan：Wenshan：Maguan	1979.7.14	0	1
Yunnan：Honghe：Pingbian	1979.6.22	0	1
Guangxi：Chongzuo：Longzhou	1979.9.25	0	1
Guangxi：Chongzuo：Longzhou	1979.10.8	0	1
Guizhou：Qiannan：Libo	1987.7.10	0	1
Guizhou：Bijie：Dafang	1986.8.18	1	0
Guizhou：Guiyang：Huaxi	1986.8.18	1	0
Guizhou：Anshun	1986.8.24	1	0
Guizhou：Bijie：Zhijin	1986.8.16	1	0
Guizhou：Qiannan：Changshun	1985.8.19	1	0
Yunnan：Wenshan：Xichou	1979.4.28	0	1
Fujian：Shaowu	1960.3.21	0	4
Fujian：Wuyishan：Chongan	1960.9.11	0	37
Fujian：Nanping：Jianyang	1960.8.13	0	1
Fujian：Nanping：Jianyang	1960.8.25	0	4
Fujian：Ningde：Gutian	1980.9.14	0	1
Fujian：Ningde：Shouning	1980.8.30	0	1
Fujian：Nanping：Pucheng	1980.10.12	0	1
Fujian：Ningde：Tuorong	1980.10.4	0	1
Fujian：Wuyishan	1982.6.27	0	1
Fujian:Longyan	1979.7	0	1
Fujian:Longyan:Yongding	1981.9.22	0	1
Fujian：Nanping：Zhenghe	1980.9.21	0	1
Jiangxi:Ganzhou:Longnan	1979.9	0	3
Sichuan	2007.9.11	28	0
Hunan:Jinjiang:Baojing	1988.9.13	1	0
Sichuan：Dujiangyan	1989.8.6	1	0
Sichuan	2007.9.13	35	0
Yunnan:Xishuangbanna	2009.3.26	4	0
Yunnan:Jinghong	2009.5.6	1	0
Sichuan：Dujiangyan	2013.11.3	1	0
Shanxi:Hanzhong:Nanzheng	1981.6	1	0
Yunnan:Kunming:Chenggong		1	0
Guangxi:Baise:napo	1998.4.11	1	0
Yunnan:Xishuangbanna	2009.3.6	1	0
Guangxi:Fangchenggang:Fangcheng	1998.4.21	0	1
Hubei：Enshi：Badong	1994.5.15	8	0
Hubei：Yichang：Zhonggui	1994.9.6	2	0
Chongqing:Wanzhou		5	0
Sichuan	1994.6.9	1	0
Guangxi:Chongzuo:Longzhou	1963.5.5	0	1
Hunan:Zhangjiajie	1985.10.12	6	0
Yunnan：Xishuangbanna：Menghai	1958.7.25	1	0
Yunnan:Honghe:Luxi	1982.9.12	1	0
Sichuan:Ganzi:Luding	1982.9.18	1	0
Sichuan:Ganzi:Xiangcheng	1982.7.3	1	0
Sichuan:Ganzi:Luding	1982.8.15	3	0
GuiZhou University
Guizhou:Qiannan:Libo	2018.9.6	0	6
Guizhou：Xingyi	2018.10.5	0	2
	2018.7.5	1	0
Guizhou:Anshun:guanling	2009.7.21	1	0
Guizhou:Zunyi:Yuqing	2019.7.18	16	0
Guizhou:Tongren:ShiQian	2019.7.19	3	0
Guizhou:Anshun:Xixiu	2019.9.20	5	2
Guizhou:Qiandongnan:Leishan	2019.7.23	1	0
Guizhou:Qiandongnan:Tianzhu	2019.8.5	0	1
Guizhou:Qianxinan:Wangmo	2017.10.5	1	1
Guizhou：Xingyi	2018.10.5	0	1
Guizhou:Tongren:Yanhe	2018.10.17	1	0
Guizhou:Qiannan:Guiding	2019.8.13	1	0
Guizhou	2019.5.6	1	0
Guizhou:Guiyang:Huaxi	2017.9.30	1	0
Guizhou:Guiyang:Guanshanhu	2018.10.5	1	0
Guizhou：Xingyi	2018.10.5	4	0
Guizhou:Zunyi:Suiyang	2019.5.27	1	0
Guizhou:Guiyang:Huaxi	2018.11.10	7	0
Guizhou:Qiannan:Dushan	2018.7.30	2	2
Guizhou:Guiyang:Huaxi	2017.7.4	1	0
Guizhou:Qiandongnan:Leishan	2005.5.31	2	1
Guizhou:Qianxinan:Xingren	2018.6.21	3	0
Guizhou:Qiandongnan:Leishan	2005.6.4	1	0
Guizhou:Qianxinan:Ceheng	2017.10.5	2	0
Guizhou:Zunyi:Longli	2019.8.13	1	1
Guizhou:Qiannan:Guiding	2019.8.13	4	0
Guizhou:Zunyi:Yuqing	2019.7.18	3	0
Guizhou:Tongren:Yanhe	2018.10.17	1	1
Guizhou:Tongren:Yanhe	2007.10.2	1	0
Guizhou:Zunyi:Wuchuan	2018.10.14	1	0
Guizhou:Qiandongnan:Majiang	2018.10.4	11	0
Guizhou:Guiyang:Huaxi	2018.4.8	1	0
Guizhou:Guiyang:Huaxi	2019.5.1	0	1
Guizhou:Guiyang:Guanshanhu	2019.5.20	0	2
Guizhou:Qiandongnan:Danzhai	2019.8.10	6	9
Guizhou:Guiyang:Huaxi	2018.4.8	1	0
Guizhou:Qianxinan:Anlong	2019.6.30	1	0
Guizhou:Tongren:Sinan	2019.7.20	12	1
Guizhou:Qiandongnan:Jinping	2019.8.6	1	0
Guizhou:Qiandongnan:Rongjiang	2019.7.26	27	7
Guizhou:Zunyi:Suiyang	2019.9.5	1	0
Guizhou:Zunyi:Suiyang	2019.10.24	1	0
Guizhou:Qianxinan:Anlong	2019.6.30	1	0
Guizhou:Qiandongnan:Jinping	2019.8.6	0	2
Guangxi:Hechi:Huanjiang	2019.7.28	1	1
Guizhou:Qiandongnan:Liping	2019.8.7	3	1
Guizhou:Qiannan:Wengan		2	0
Guizhou:Tongren:Bijiang	2019.8.4	1	0
Guizhou:Qiannan:Wengan	2019.7.7	2	0
Guizhou:Qiandongnan:Rongjiang	2019.7.22	2	1
Guizhou:Qiandongnan:Jinping	2019.8.6	0	1
Guizhou:Qiandongnan:Sansui	2019.7.30	1	0
Guizhou:Qiandongnan:Jianhe	2019.7.28	1	0
Guizhou:Qiandongnan:Taijiang	2019.7.28	0	1
Guizhou:Qiandongnan:Cengong	2019.7.31	1	0
Guizhou:Qianxinan:Anlong	2019.6.30	1	0
Guizhou:Qiandongnan:Cengong	2019.7.31	1	0
Guizhou:Qianxinan:Puan	2019.9.23	4	0
Light green represents samples for pie charts in FigS1
Blue indicates samples with a special color type: Black-thorax in Fig1

## Sheet: Fig.3 Genotyping
Genotyping for narrowing down the color locus
			B.breviceps
			samples used for genotyping to narrowdown the locus
			JXD55	JXD56	JXD57	JXD58	JXD59	JXD62	JXD63	JXD66	JXD67	JXD72	JXD74	JXD76	JXD78	JXD81	JXD85	JXD87	JXD93	JXD101	JXD102	JXD103	JXD104	JXD111	JXD113	JXD134	JXD135	JXD136	JXD137	JXD138	JXD139	JXD141	JXD142	JXD143	JXD144	JXD145	JXD146	JXD147	JXD155	JXD156	JXD157	JXD158	JXD169	JXD161	JXD162	JXD171	JXD172	JXD107	JXD108
Orange	Black	T5 COLOR:	B	B	B	B	B	B	B	B	B	B	B	B	B	B	B	B	B	B	B	B	B	B	B	B	B	B	B	B	B	B	B	B	B	B	B	B	B	B	B	B	B	O	O	O	O	O	O
		position
C	G	576831	G	G	G	G	G	G	G	G	G	C/G	C/G	C/G	C/G	G	G	G		G	G	G	G	G	G	G	G	G	G	G	G	G	G	G	G	G	G		G	G	G	G	G	G	C	G	G	G	G
I：AATTGGATTTTTTACCTAATTAA	D	576832-576833	D	D	D	D	D	D	D	D	D	D	D	D	D	D	D	D		D	D	D	D	D	D	D	D	D	D	D	D	D	D	D	D	D	D		D	D	D	D	D	D	D	D	D	D	D
C	T	576999	T	T	T	T	T	T	T	T	T	T	T	T	T	T	T	T		T	T	T	T	T	T	T	T	T	T	T	T	T	T	T	T	T	T		T	T	T	T	T	T		T	T	T	C
D	I:TG	577001-577002	I	I	I	I	I	I	I	I	I	I	I	I	I	I	I	I		I	I	I	I	I	I	I	I	I	I	I	I	I	I	I	I	I	I		I	I	I	I	I	I		I	I	I	D
A	G	577158	G	G	G		G	G	G	G	G		G		G		G	G		G	G	G	G	G	G	G	G	G	G	G	G	G	G	G	G	G	G		G	G	G	G	G	G		G	G	G	A
I:TC	D	577158-577159	D	D	D		D	D	D	D	D		D		D		D	D		D	D	D	D	D	D	D	D	D	D	D	D	D	D	D	D	D	D		D	D	D	D	D	D		D	D	D	I
I:C	D	577225-577226	D	D	D	D	D	D	D	D	D	D	D	D	D	D	D	D		D	D	D	D	D	D	D	D	D	D	D	D	D	D	D	D	D	D		D	D	D	D	D	D	D	D	D	D	I
I:CCG	D	577417-577418	D	D	D	D	D	D	D	D	D	D	D	D	D	D	D	D		D	D	D	D	D	D	D	D	D	D	D	D	D	D	D	D	D	D		D	D	D	D	D	I	I	I	I	I	I
A	G	577435	G	G	G	G	G	G	G	G	G	G	G	G	G	G	G	G		G	G	G	G	G	G	G	G	G	G	G	G	G	G	G	G	G	G		G	G	G	G	G	G	G	G	G	G	G
A	G	578100	G	G	G	G	G	G	G	G	G	G	G	G	A/G	A	G	G	G	G	G	G	G	G	G	G	G	G	G	G	G	G	G	G	G	G	G	G	G	G	G	G	G	A	A	A	A	A	A
A	G	578101	G	G	G	G	G	G	G	G	G	G	G	G	A/G	A	G	G	G	G	G	G	G	G	G	G	G	G	G	G	G	G	G	G	G	G	G	G	G	G	G	G	G	A	A	A	A	A	A
G	A	578161	A	A	A	A	A	A	A	A	A	A	A	A	A	A	A	A	A	A	A	A	A	A	A	A	A	A	A	A	A	A	A	A	A	A	A	A	A	A	A	A	A	G	G	G	G	G	G
G	A	578236	A	A	A	A	A	A	A	A	A		A	A	A	A	A	A	A	A	A	A	A			A	A	A	A	A	A	A	A	A	A	A	A	A	A	A	A	A	A	G	G	G	G	A	A
C	T	578344	T	T	T	T	T	T	T	T	T	CT	CT	T	T	T	T	T	T	T	T	T	T	T	T	T	T	T	T	T	T	T	T	T	T	T	T	T	T	T	T	T	T	C	C	C	C	C	C
A	T	578345	T	T	T	T	T	T	T	T	T	AT	AT	T	T	T	T	T	T	T	T	T	T	T	T	T	T	T	T	T	T	T	T	T	T	T	T	T	T	T	T	T	T	A	A	A	A	A	A
C	A	578346	A	A	A	A	A	A	A	A	A	CA	CA	A	A	A	A	A	A	A	A	A	A	A	A	A	A	A	A	A	A	A	A	A	A	A	A	A	A	A	A	A	A	C	C	C	C	C	C
A	T	578347	T	T	T	T	T	T	T	T	T	AT	AT	T	T	T	T	T	T	T	T	T	T	T	T	T	T	T	T	T	T	T	T	T	T	T	T	T	T	T	T	T	T	A	A	A	A	A	A
C	A	578349	A	A	A	A	A	A	A	A	A	CA	CA	A	A	A	A	A	A	A	A	A	A	A	A	A	A	A	A	A	A	A	A	A	A	A	A	A	A	A	A	A	A	T	T	T	T	T	T
G	T	578350	T	T	T	T	T	T	T	T	T	GT	GT	T	T	T	T	T	T	T	T	T	T	T	T	T	T	T	T	T	T	T	T	T	T	T	T	T	T	T	T	T	T	G	G	G	G	G	G
A	T	578351	T	T	T	T	T	T	T	T	T	AT	AT	T	T	T	T	T	T	T	T	T	T	T	T	T	T	T	T	T	T	T	T	T	T	T	T	T	T	T	T	T	T	A	A	A	A	A	A
T	A	578352	A	A	A	A	A	A	A	A	A	TA	TA	A	A	A	A	A	A	A	A	A	A	A	A	A	A	A	A	A	A	A	A	A	A	A	A	A	A	A	A	A	A	T	T	T	T	T	T
G	T	578353	T	T	T	T	T	T	T	T	T	GT	GT	T	T	T	T	T	T	T	T	T	T	T	T	T	T	T	T	T	T	T	T	T	T	T	T	T	T	T	T	T	T	G	G	G	G	G	G
C	G	578354	G	G	G	G	G	G	G	G	G	CG	CG	G	G	G	G	G	G	G	G	G	G	G	G	G	G	G	G	G	G	G	G	G	G	G	G	G	G	G	G	G	G	C	C	C	C	C	C
T	A	578358	A	A	A	A	A	A	A	A	A	TA	TA	A	A	A	A	A	A	A	A	A	A	A	A	A	A	A	A	A	A	A	A	A	A	A	A	A	A	A	A	A	A	T	T	T	T	T	T
I:TTGCATTTGCAAATGACTCTTCCGTTTTGCGGCGTGCATATGT	D	578360-578361	D	D	D	D	D	D	D	D	D	D	D	D	I	D	D	D	D	D	D	D	D	D	D	D	D	D	D	D	D	D	D	D	D	D	D	D	D	D	D	D	D	I	I	I	I	I	I
T	C	578484	C	C	C	C	C	C	C	C	C	C	C	C	C	C	C	C	C	C	C	C	C	C	C	C	C	C	C	C	C	C	C	C	C	C	C	C	C	C	C	C	C	T	T	T	T	T	T
A	G	578527	G	G	G	G	G	G	G	G	G	G	G	G	G	G	G	G	G	G	G	G	G	G	G	G	G	G	G	G	G	G	G	G	G	G	G	G	G	G	G	G	G	A	A	A	A	A	A
T	G	578533	G	G	G	G	G	G	G	G	G	G	G	G	G	G	G	G	G	G	G	G	G	G	G	G	G	G	G	G	G	G	G	G	G	G	G	G	G	G	G	G	G	T	T	T	T	T	T
A	T	578784	T	T	T	T	T	T	T	T	T	T	T	T	A/T	T	T	T	T	T	T	T	T	T	T	T	T	T	T	T	T	T	T	T	T	T	T	T	T	T	T	T	T	A	A	A	A	A	A
C	G	579236	G	G	G	G	G	G	G	G	G	CG	CG	CG	CG	C	G	G	G	G	G	G	G	G	G	G	G	G	G	G	G	G	G	G	G	G	G	G	G	G	G	G	G	C	C	C	C	C	C
A	C	580215	C	C	C	C	C	C	C	C	C	AC	AC	AC	AC	C	C	C		C	C	C	C	C		C	C	C	C	C	C	C	C	C	C	C	C	C		C	C	C	C	C	C	C	C	C	C
A	T	581146	T	T	T	T	T	T	T	T	T	AT	AT	AT	AT		T	T		T	T	T	T	T	T	T	T	T	T	T	T	T	T	T	T	T	T	T	T	T	T	T	T	T	T	T	T	T	T
I:ACG	D	581146-581147		D	D	D	D	D	D	D	D	D	D	D	D		D	D		D	D	D	D	D	D	D	D	D	D	D	D	D	D	D	D	D	D	D	D	D	D	D	D	D	D	D	D	D	D
G	A	581161		A	A	A	A	A	A	A	A	GA	GA	GA	GA	G	A	A		A	A	A	A	A	A	A	A	A	A	A	A	A	A	A	A	A	A	A	A	A	A	A	A	G	G	G	G		G
G	C	582028	C	C	C	C	C			C	C	GC	GC	GC	GC		C	C		C	C	C		C	C	C	C	C	C	C	C	C	C	C	C	C	C		C	C	C		C	C	C	C	C
D	I	584378-584379	D	D	I	I		D	I	D		DI	DI	DI	DI	D	D			I	D	I	D	I	D	I	I	I	I	I	I	I	I	I	I	I	I	D	I	D	I	I	D	D	D	D	D	I	I
C	T	584762	T			C		T	T	T	T	CT	CT	CT	CT	C	C	T	T	C	C	T	C	T	T	C	C	C	C	C	C	C	T	C	C	C	C	C	C	C	C	C	C	C	C	C	C	C	C
C	G	585052	G	G	G	G	G	C	G	G	G	CG	CG	CG	CG	G	G	G	G	G	G	G	G	G	G	G	G	G	G	G	G	G	G	G	G	G	G	G	G	G	G	G	G	G	G	G	G	G	G
A	C	585229	C		C	C	C	A	C	C	C	AC	AC	AC	AC		C	C	C	C	C	C	C	C	C	C	C	C	C	C	C	C	C	C	C	C	C	C	C	C	C	C	C	C	C	C	C	C	C
A	G	586781	G	G	G	G	G	G	G	G	G	AG	AG	AG	AG	A	G	G		G	G	G	G	G	G	G	G	G	G	G	G	G	G	G	G	G	G	G	G	G	G	G	G	G	G	A	G	G	G
A	G	589490	G	G	G	G	G	A	G	G	G	AG	AG	AG	AG		G	G	G	G	G	G	G	G	G	G	G	G	G	G	G	G	G	G	G	G	G	G	G	G	G	G	G	G	G	G	G	G	G
C	G	592102	G			G/C	G	C	G/C	G/C	G/C	CG	CG	CG	CG	C	G	G		G	G	G	G	G	G	G	G	G	G	G	G	G	G	G	G	G	G	G	G	G	G	G	G	C	C	C	C	C	C
G	A	594430																								A	A	A	A	A	A	A	A	A	A	A	A	A	A	A	A	A	G	G	G	G	G
[truncated: 76 more columns]

## Sheet: Fig.4 Haplotype tree
1.4kb color locus sequence(sanger sequence)
>c65
CCGCTTCGCCGATAAGCTACAATACGTGAGTAGATCAGCGTTGTACGTAAAATTTAGTGCGAATATAACGAAAGAATTCCCGCTGCAGCGTTTCTCCGTAGCGTGGAACTATGTAACAAGCAAGCCTTACCTGGCAGCAACTATAACAGCAAAGGGGTATGCGAAAAAGTTTGCATGAAAAAATTCTTCCGCATCGACCGGCTCACGGCTGGGTTACGTCCTTCCTGGAGAACGGCCAACGAGCAAAAAAATTGGCCAGCCCTTTTTTATACCTCGACTAGCCATTTAACCGGGAAGGATACCGTTGGTCTTCTCCAACGATACCGCTAGATTGCTTTCCTGTTAGAAACGAGATCATGGTCATCTCTCACGAAACTAACCTGCAACCAAGACCGTATG…
>c66
CCGCTTCGCCGATAAGCTACAATACGTGAGTAGATCAGCGTTGTACGTAAAATTTAGTGCGAATATAACGAAAGAATTCCCGCTGCAGCGTTTCTCCGTAGCGTGGAACTATGTAACAAGCAAGCCTTACCTGGCAGCAACTATAACAGCAAAGGGGTATGCGAAAAAGTTTGCATGAAAAAATTCTTCCGCATCGACCGGCTCACGGCTGGGTTACGTCCTTCCTGGAGAACGGCCAACGAGCAAAAAAATTGGCCAGCCCTTTTTTATACCTCGACTAGCCATTTAACCGGGAAGGATACCGTTGGTCTTCTCCAACGATACCGCTAGATTGCTTTCCTGTTAGAAACGAGATCATGGTCATCTCTCACGAAACTAACCTGCAACCAAGACCGTATG…
>c67
CCGCTTCGCCGATAAGCTACAATACGTGAGTAGATCAGCGTTGTACGTAAAATTTAGTGCGAATATAACGAAAGAATTCCCGCTGCAGCGTTTCTCCGTAGCGTGGAACTATGTAACAAGCAAGCCTTACCTGGCAGCAACTATAACAGCAAAGGGGTATGCGAAAAAGTTTGCATGAAAAAATTCTTCCGCATCGACCGGCTCACGGCTGGGTTACGTCCTTCCTGGAGAACGGCCAACGAGCAAAAAAATTGGCCAGCCCTTTTTTATACCTCGACTAGCCATTTAACCGGGAAGGATACCGTTGGTCTTCTCCAACGATACCGCTAGATTGCTTTCCTGTTAGAAACGAGATCATGGTCATCTCTCACGAAACTAACCTGCAACCAAGACCGTATG…
>c68
CCGCTTCGCCGATAAGCTACAATACGTGAGTAGATCAGCGTTGTACGTAAAATTTAGTGCGAATATAACGAAAGAATTCCCGCTGCAGCGTTTCTCCGTAGCGTGGAACTATGTAACAAGCAAGCCTTACCTGGCAGCAACTATAACAGCAAAGGGGTATGCGAAAAAGTTTGCATGAAAAAATTCTTCCGCATCGACCGGCTCACGGCTGGGTTACGTCCTTCCTGGAGAACGGCCAACGAGCAAAAAAATTGGCCAGCCCTTTTTTATACCTCGACTAGCCATTTAACCGGGAAGGATACCGTTGGTCTTCTCCAACGATACCGCTAGATTGCTTTCCTGTTAGAAACGAGATCATGGTCATCTCTCACGAAACTAACCTGCAACCAAGACCGTATG…
>c69
CCGCTTCGCCGATAAGCTACAATACGTGAGTAGATCAGCGTTGTACGTAAAATTTAGTGCGAATATAACGAAAGAATTCCCGCTGCAGCGTTTCTCCGTAGCGTGGAACTATGTAACAAGCAAGCCTTACCTGGCAGCAACTATAACAGCAAAGGGGTATGCGAAAAAGTTTGCATGAAAAAATTCTTCCGCATCGACCGGCTCACGGCTGGGTTACGTCCTTCCTGGAGAACGGCCAACGAGCAAAAAAATTGGCCAGCCCTTTTTTATACCTCGACTAGCCATTTAACCGGGAAGGATACCGTTGGTCTTCTCCAACGATACCGCTAGATTGCTTTCCTGTTAGAAACGAGATCATGGTCATCTCTCACGAAACTAACCTGCAACCAAGACCGTATG…
>c70
CCGCTTCGCCGATAAGCTACAATACGTGAGTAGATCAGCGTTGTACGTAAAATTTAGTGCGAATATAACGAAAGAATTCCCGCTGCAGCGTTTCTCCGTAGCGTGGAACTATGTAACAAGCAAGCCTTACCTGGCAGCAACTATAACAGCAAAGGGGTATGCGAAAAAGTTTGCATGAAAAAATTCTTCCGCATCGACCGGCTCACGGCTGGGTTACGTCCTTCCTGGAGAACGGCCAACGAGCAAAAAAATTGGCCAGCCCTTTTTTATACCTCGACTAGCCATTTAACCGGGAAGGATACCGTTGGTCTTCTCCAACGATACCGCTAGATTGCTTTCCTGTTAGAAACGAGATCATGGTCATCTCTCACGAAACTAACCTGCAACCAAGACCGTATG…
>c71
CCGCTTCGCCGATAAGCTACAATACGTGAGTAGATCAGCGTTGTACGTAAAATTTAGTGCGAATATAACGAAAGAATTCCCGCTGCAGCGTTTCTCCGTAGCGTGGAACTATGTAACAAGCAAGCCTTACCTGGCAGCAACTATAACAGCAAAGGGGTATGCGAAAAAGTTTGCATGAAAAAATTCTTCCGCATCGACCGGCTCACGGCTGGGTTACGTCCTTCCTGGAGAACGGCCAACGAGCAAAAAAATTGGCCAGCCCTTTTTTATACCTCGACTAGCCATTTAACCGGGAAGGATACCGTTGGTCTTCTCCAACGATACCGCTAGATTGCTTTCCTGTTAGAAACGAGATCATGGTCATCTCTCACGAAACTAACCTGCAACCAAGACCGTATG…
>c72
CCGCTTCGCCGATAAGCTACAATACGTGAGTAGATCAGCGTTGTACGTAAAATTTAGTGCGAATATAACGAAAGAATTCCCGCTGCAGCGTTTCTCCGTAGCGTGGAACTATGTAACAAGCAAGCCTTACCTGGCAGCAACTATAACAGCAAAGGGGTATGCGAAAAAGTTTGCATGAAAAAATTCTTCCGCATCGACCGGCTCACGGCTGGGTTACGTCCTTCCTGGAGAACGGCCAACGAGCAAAAAAATTGGCCAGCCCTTTTTTATACCTCGACTAGCCATTTAACCGGGAAGGATACCGTTGGTCTTCTCCAACGATACCGCTAGATTGCTTTCCTGTTAGAAACGAGATCATGGTCATCTCTCACGAAACTAACCTGCAACCAAGACCGTATG…
>c74
CCGCTTCGATAAGCTACAATACGTGGGTAGATCAGCGTTGTACGTAAAATTTAGTGCGAATATAACGAAAGAATTCCCGCTGCAGCGTTTCTCCGTAGCGTGGAACTATGTAACAAGCAAGCCTTACCTGGCAGCAACTATAACAGCAAAGGGGTATGCGAAAAAGTTTGCATGAAAAAATTCTTCCGCATCGACCGGCTCACGGCTGGGTTACGTCCTTCCTGGAGAACGGCCAACGAGCAAAAAAATTGGCCAGCCCTTTTTTATACCTCGACTAGCCATTTAACCGGGAAGGATACCGTTGGTCTTCTCCAACGATACCGCTAGATTGCTTTCCTGTTAGAAACGAGATCATGGTCATCTCTCACGAAACTAACCTGCAACCAAGACCGTATGACC…
>c75
CCGCTTCGATAAGCTACAATACGTGGGTAGATCAGCGTTGTACGTAAAATTTAGTGCGAATATAACGAAAGAATTCCCGCTGCAGCGTTTCTCCGTAGCGTGGAACTATGTAACAAGCAAGCCTTACCTGGCAGCAACTATAACAGCAAAGGGGTATGCGAAAAAGTTTGCATGAAAAAATTCTTCCGCATCGACCGGCTCACGGCTGGGTTACGTCCTTCCTGGAGAACGGCCAACGAGCAAAAAAATTGGCCAGCCCTTTTTTATACCTCGACTAGCCATTTAACCGGGAAGGATACCGTTGGTCTTCTCCAACGATACCGCTAGATTGCTTTCCTGTTAGAAACGAGATCATGGTCATCTCTCACGAAACTAACCTGCAACCAAGACCGTATGACC…
>c76
CCGCTTCGATAAGCTACAATACGTGGGTAGATCAGCGTTGTACGTAAAATTTAGTGCGAATATAACGAAAGAATTCCCGCTGCAGCGTTTCTCCGTAGCGTGGAACTATGTAACAAGCAAGCCTTACCTGGCAGCAACTATAACAGCAAAGGGGTATGCGAAAAAGTTTGCATGAAAAAATTCTTCCGCATCGACCGGCTCACGGCTGGGTTACGTCCTTCCTGGAGAACGGCCAACGAGCAAAAAAATTGGCCAGCCCTTTTTTATACCTCGACTAGCCATTTAACCGGGAAGGATACCGTTGGTCTTCTCCAACGATACCGCTAGATTGCTTTCCTGTTAGAAACGAGATCATGGTCATCTCTCACGAAACTAACCTGCAACCAAGACCGTATGACC…
>c77
CCGCTTCGATAAGCTACAATACGTGGGTAGATCAGCGTTGTACGTAAAATTTAGTGCGAATATAACGAAAGAATTCCCGCTGCAGCGTTTCTCCGTAGCGTGGAACTATGTAACAAGCAAGCCTTACCTGGCAGCAACTATAACAGCAAAGGGGTATGCGAAAAAGTTTGCATGAAAAAATTCTTCCGCATCGACCGGCTCACGGCTGGGTTACGTCCTTCCTGGAGAACGGCCAACGAGCAAAAAAATTGGCCAGCCCTTTTTTATACCTCGACTAGCCATTTAACCGGGAAGGATACCGTTGGTCTTCTCCAACGATACCGCTAGATTGCTTTCCTGTTAGAAACGAGATCATGGTCATCTCTCACGAAACTAACCTGCAACCAAGACCGTATGACC…
>c78
CCGCTTCGATAAGCTACAATACGTGGGTAGATCAGCGTTGTACGTAAAATTTAGTGCGAATATAACGAAAGAATTCCCGCTGCAGCGTTTCTCCGTAGCGTGGAACTATGTAACAAGCAAGCCTTACCTGGCAGCAACTATAACAGCAAAGGGGTATGCGAAAAAGTTTGCATGAAAAAATTCTTCCGCATCGACCGGCTCACGGCTGGGTTACGTCCTTCCTGGAGAACGGCCAACGAGCAAAAAAATTGGCCAGCCCTTTTTTATACCTCGACTAGCCATTTAACCGGGAAGGATACCGTTGGTCTTCTCCAACGATACCGCTAGATTGCTTTCCTGTTAGAAACGAGATCATGGTCATCTCTCACGAAACTAACCTGCAACCAAGACCGTATGACC…
>c79
CCGCTTCGATAAGCTACAATACGTGGGTAGATCAGCGTTGTACGTAAAATTTAGTGCGAATATAACGAAAGAATTCCCGCTGCAGCGTTTCTCCGTAGCGTGGAACTATGTAACAAGCAAGCCTTACCTGGCAGCAACTATAACAGCAAAGGGGTATGCGAAAAAGTTTGCATGAAAAAATTCTTCCGCATCGACCGGCTCACGGCTGGGTTACGTCCTTCCTGGAGAACGGCCAACGAGCAAAAAAATTGGCCAGCCCTTTTTTATACCTCGACTAGCCATTTAACCGGGAAGGATACCGTTGGTCTTCTCCAACGATACCGCTAGATTGCTTTCCTGTTAGAAACGAGATCATGGTCATCTCTCACGAAACTAACCTGCAACCAAGACCGTATGACC…
>c80
CCGCTTCGATAAGCTACAATACGTGGGTAGATCAGCGTTGTACGTAAAATTTAGTGCGAATATAACGAAAGAATTCCCGCTGCAGCGTTTCTCCGTAGCGTGGAACTATGTAACAAGCAAGCCTTACCTGGCAGCAACTATAACAGCAAAGGGGTATGCGAAAAAGTTTGCATGAAAAAATTCTTCCGCATCGACCGGCTCACGGCTGGGTTACGTCCTTCCTGGAGAACGGCCAACGAGCAAAAAAATTGGCCAGCCCTTTTTTATACCTCGACTAGCCATTTAACCGGGAAGGATACCGTTGGTCTTCTCCAACGATACCGCTAGATTGCTTTCCTGTTAGAAACGAGATCATGGTCATCTCTCACGAAACTAACCTGCAACCAAGACCGTATGACC…
>c81
CCGCTTCGATAAGCTACAATACGTGGGTAGATCAGCGTTGTACGTAAAATTTAGTGCGAATATAACGAAAGAATTCCCGCTGCAGCGTTTCTCCGTAGCGTGGAACTATGTAACAAGCAAGCCTTACCTGGCAGCAACTATAACAGCAAAGGGGTATGCGAAAAAGTTTGCATGAAAAAATTCTTCCGCATCGACCGGCTCACGGCTGGGTTACGTCCTTCCTGGAGAACGGCCAACGAGCAAAAAAATTGGCCAGCCCTTTTTTATACCTCGACTAGCCATTTAACCGGGAAGGATACCGTTGGTCTTCTCCAACGATACCGCTAGATTGCTTTCCTGTTAGAAACGAGATCATGGTCATCTCTCACGAAACTAACCTGCAACCAAGACCGTATGACC…
>c82
CCGCTTCGATAAGCTACAATACGTGGGTAGATCAGCGTTGTACGTAAAATTTAGTGCGAATATAACGAAAGAATTCCCGCTGCAGCGTTTCTCCGTAGCGTGGAACTATGTAACAAGCAAGCCTTACCTGGCAGCAACTATAACAGCAAAGGGGTATGCGAAAAAGTTTGCATGAAAAAATTCTTCCGCATCGACCGGCTCACGGCTGGGTTACGTCCTTCCTGGAGAACGGCCAACGAGCAAAAAAATTGGCCAGCCCTTTTTTATACCTCGACTAGCCATTTAACCGGGAAGGATACCGTTGGTCTTCTCCAACGATACCGCTAGATTGCTTTCCTGTTAGAAACGAGATCATGGTCATCTCTCACGAAACTAACCTGCAACCAAGACCGTATGACC…
>c83
CCGCTTCGATAAGCTACAATACGTGGGTAGATCAGCGTTGTACGTAAAATTTAGTGCGAATATAACGAAAGAATTCCCGCTGCAGCGTTTCTCCGTAGCGTGGAACTATGTAACAAGCAAGCCTTACCTGGCAGCAACTATAACAGCAAAGGGGTATGCGAAAAAGTTTGCATGAAAAAATTCTTCCGCATCGACCGGCTCACGGCTGGGTTACGTCCTTCCTGGAGAACGGCCAACGAGCAAAAAAATTGGCCAGCCCTTTTTTATACCTCGACTAGCCATTTAACCGGGAAGGATACCGTTGGTCTTCTCCAACGATACCGCTAGATTGCTTTCCTGTTAGAAACGAGATCATGGTCATCTCTCACGAAACTAACCTGCAACCAAGACCGTATGACC…
>c84
CCGCTTCGATAAGCTACAATACGTGGGTAGATCAGCGTTGTACGTAAAATTTAGTGCGAATATAACGAAAGAATTCCCGCTGCAGCGTTTCTCCGTAGCGTGGAACTATGTAACAAGCAAGCCTTACCTGGCAGCAACTATAACAGCAAAGGGGTATGCGAAAAAGTTTGCATGAAAAAATTCTTCCGCATCGACCGGCTCACGGCTGGGTTACGTCCTTCCTGGAGAACGGCCAACGAGCAAAAAAATTGGCCAGCCCTTTTTTATACCTCGACTAGCCATTTAACCGGGAAGGATACCGTTGGTCTTCTCCAACGATACCGCTAGATTGCTTTCCTGTTAGAAACGAGATCATGGTCATCTCTCACGAAACTAACCTGCAACCAAGACCGTATGACC…
>c86
CCGCTTCGCCGATAAGCTACAATACGTGGGTAGATCAGCGTTGTACGTAAAATTTAGTGCGAATATAACGAAAGAATTCCCGCTGCAGCGTTTCTCCGTAGCGTGGAACTATGTAACAAGCAAGCCTTACCTGGCAGCAACTATAACAGCAAAGGGGTATGCGAAAAAGTTTGCATGAAAAAATTCTTCCGCATCGACCGGCTCACGGCTGGGTTACGTCCTTCCTGGAGAACGGCCAACGAGCAAAAAAATTGGCCAGCCCTTTTTTATACCTCGACTAGCCATTTAACCGGGAAGGATACCGTTGGTCTTCTCCAACGATACCGCTAGATTGCTTTCCTGTTAGAAACGAGATCATGGTCATCTCTCACGAAACTAACCTGCAACCAAGACCGTATG…
>c87
CCGCTTCGCCGATAAGCTACAATACGTGGGTAGATCAGCGTTGTACGTAAAATTTAGTGCGAATATAACGAAAGAATTCCCGCTGCAGCGTTTCTCCGTAGCGTGGAACTATGTAACAAGCAAGCCTTACCTGGCAGCAACTATAACAGCAAAGGGGTATGCGAAAAAGTTTGCATGAAAAAATTCTTCCGCATCGACCGGCTCACGGCTGGGTTACGTCCTTCCTGGAGAACGGCCAACGAGCAAAAAAATTGGCCAGCCCTTTTTTATACCTCGACTAGCCATTTAACCGGGAAGGATACCGTTGGTCTTCTCCAACGATACCGCTAGATTGCTTTCCTGTTAGAAACGAGATCATGGTCATCTCTCACGAAACTAACCTGCAACCAAGACCGTATG…
>c88
CCGCTTCGCCGATAAGCTACAATACGTGGGTAGATCAGCGTTGTACGTAAAATTTAGTGCGAATATAACGAAAGAATTCCCGCTGCAGCGTTTCTCCGTAGCGTGGAACTATGTAACAAGCAAGCCTTACCTGGCAGCAACTATAACAGCAAAGGGGTATGCGAAAAAGTTTGCATGAAAAAATTCTTCCGCATCGACCGGCTCACGGCTGGGTTACGTCCTTCCTGGAGAACGGCCAACGAGCAAAAAAATTGGCCAGCCCTTTTTTATACCTCGACTAGCCATTTAACCGGGAAGGATACCGTTGGTCTTCTCCAACGATACCGCTAGATTGCTTTCCTGTTAGAAACGAGATCATGGTCATCTCTCACGAAACTAACCTGCAACCAAGACCGTATG…
>c89
CCGCTTCGCCGATAAGCTACAATACGTGGGTAGATCAGCGTTGTACGTAAAATTTAGTGCGAATATAACGAAAGAATTCCCGCTGCAGCGTTTCTCCGTAGCGTGGAACTATGTAACAAGCAAGCCTTACCTGGCAGCAACTATAACAGCAAAGGGGTATGCGAAAAAGTTTGCATGAAAAAATTCTTCCGCATCGACCGGCTCACGGCTGGGTTACGTCCTTCCTGGAGAACGGCCAACGAGCAAAAAAATTGGCCAGCCCTTTTTTATACCTCGACTAGCCATTTAACCGGGAAGGATACCGTTGGTCTTCTCCAACGATACCGCTAGATTGCTTTCCTGTTAGAAACGAGATCATGGTCATCTCTCACGAAACTAACCTGCAACCAAGACCGTATG…
>c90
CCGCTTCGCCGATAAGCTACAATACGTGGGTAGATCAGCGTTGTACGTAAAATTTAGTGCGAATATAACGAAAGAATTCCCGCTGCAGCGTTTCTCCGTAGCGTGGAACTATGTAACAAGCAAGCCTTACCTGGCAGCAACTATAACAGCAAAGGGGTATGCGAAAAAGTTTGCATGAAAAAATTCTTCCGCATCGACCGGCTCACGGCTGGGTTACGTCCTTCCTGGAGAACGGCCAACGAGCAAAAAAATTGGCCAGCCCTTTTTTATACCTCGACTAGCCATTTAACCGGGAAGGATACCGTTGGTCTTCTCCAACGATACCGCTAGATTGCTTTCCTGTTAGAAACGAGATCATGGTCATCTCTCACGAAACTAACCTGCAACCAAGACCGTATG…
>c91
CCGCTTCGCCGATAAGCTACAATACGTGGGTAGATCAGCGTTGTACGTAAAATTTAGTGCGAATATAACGAAAGAATTCCCGCTGCAGCGTTTCTCCGTAGCGTGGAACTATGTAACAAGCAAGCCTTACCTGGCAGCAACTATAACAGCAAAGGGGTATGCGAAAAAGTTTGCATGAAAAAATTCTTCCGCATCGACCGGCTCACGGTTGGGTTACGTCCTTCCTGGAGAACGGCCAACGAGCAAAAAAATTGGCCAGCCCTTTTTTATACCTCGACTAGCCATTTAACCGGGAAGGATACCGTTGGTCTTCTCCAACGATACCGCTAGATTGCTTTCCTGTTAGAAACGAGATCATGGTCATCTCTCACGAAACTAACCTGCAACCAAGACCGTATG…
>c92
CCGCTTCGCCGATAAGCTACAATACGTGGGTAGATCAGCGTTGTACGTAAAATTTAGTGCGAATATAACGAAAGAATTCCCGCTGCAGCGTTTCTCCGTAGCGTGGAACTATGTAACAAGCAAGCCTTACCTGGCAGCAACTATAACAGCAAAGGGGTATGCGAAAAAGTTTGCATGAAAAAATTCTTCCGCATCGACCGGCTCACGGCTGGGTTACGTCCTTCCTGGAGAACGGCCAACGAGCAAAAAAATTGGCCAGCCCTTTTTTATACCTCGACTAGCCATTTAACCGGGAAGGATACCGTTGGTCTTCTCCAACGATACCGCTAGATTGCTTTCCTGTTAGAAACGAGATCATGGTCATCTCTCACGAAACTAACCTGCAACCAAGACCGTATG…
>c93
CCGCTTCGCCGATAAGCTACAATACGTGGGTAGATCAGCGTTGTACGTAAAATTTAGTGCGAATATAACGAAAGAATTCCCGCTGCAGCGTTTCTCCGTAGCGTGGAACTATGTAACAAGCAAGCCTTACCTGGCAGCAACTATAACAGCAAAGGGGTATGCGAAAAAGTTTGCATGAAAAAATTCTTCCGCATCGACCGGCTCACGGCTGGGTTACGTCCTTCCTGGAGAACGGCCAACGAGCAAAAAAATTGGCCAGCCCTTTTTTATACCTCGACTAGCCATTTAACCGGGAAGGATACCGTTGGTCTTCTCCAACGATACCGCTAGATTGCTTTCCTGTTAGAAACGAGATCATGGTCATCTCTCACGAAACTAACCTGCAACCAAGACCGTATG…
>c94
CCGCTTCGCCGATAAGCTACAATACGTGGGTAGATCAGCGTTGTACGTAAAATTTAGTGCGAATATAACGAAAGAATTCCCGCTGCAGCGTTTCTCCGTAGCGTGGAACTATGTAACAAGCAAGCCTTACCTGGCAGCAACTATAACAGCAAAGGGGTATGCGAAAAAGTTTGCATGAAAAAATTCTTCCGCATCGACCGGCTCACGGCTGGGTTACGTCCTTCCTGGAGAACGGCCAACGAGCAAAAAAATTGGCCAGCCCTTTTTTATACCTCGACTAGCCATTTAACCGGGAAGGATACCGTTGGTCTTCTCCAACGATACCGCTAGATTGCTTTCCTGTTAGAAACGAGATCATGGTCATCTCTCACGAAACTAACCTGCAACCAAGACCGTATG…
>c95
CCGCTTCGCCGATAAGCTACAATACGTGAGTAGATCAGCGTTGTACGTAAAATTTAGTGCGAATATAACGAAAGAATTCCCGCTGCAGCGTTTCTCCGTAGCGTGGAACTATGTAACAAGCAAGCCTTACCTGGCAGCAACTATAACAGCAAAGGGGTATGCGAAAAAGTTTGCATGAAAAAATTCTTCCGCATCGACCGGCTCACGGCTGGGTTACGTCCTTCCTGGAGAACGGCCAACGAGCAAAAAAATTGGCCAGCCCTTTTTTATACCTCGACTAGCCATTTAACCGGGAAGGATACCGTTGGTCTTCTCCAACGATACCGCTAGATTGCTTTCCTGTTAGAAACGAGATCATGGTCATCTCTCACGAAACTAACCTGCAACCAAGACCGTATG…
>c96
CCGCTTCGCCGATAAGCTACAATACGTGAGTAGATCAGCGTTGTACGTAAAATTTAGTGCGAATATAACGAAAGAATTCCCGCTGCAGCGTTTCTCCGTAGCGTGGAACTATGTAACAAGCAAGCCTTACCTGGCAGCAACTATAACAGCAAAGGGGTATGCGAAAAAGTTTGCATGAAAAAATTCTTCCGCATCGACCGGCTCACGGCTGGGTTACGTCCTTCCTGGAGAACGGCCAACGAGCAAAAAAATTGGCCAGCCCTTTTTTATACCTCGACTAGCCATTTAACCGGGAAGGATACCGTTGGTCTTCTCCAACGATACCGCTAGATTGCTTTCCTGTTAGAAACGAGATCATGGTCATCTCTCACGAAACTAACCTGCAACCAAGACCGTATG…
>c97
CCGCTTCGCCGATAAGCTACAATACGTGAGTAGATCAGCGTTGTACGTAAAATTTAGTGCGAATATAACGAAAGAATTCCCGCTGCAGCGTTTCTCCGTAGCGTGGAACTATGTAACAAGCAAGCCTTACCTGGCAGCAACTATAACAGCAAAGGGGTATGCGAAAAAGTTTGCATGAAAAAATTCTTCCGCATCGACCGGCTCACGGCTGGGTTACGTCCTTCCTGGAGAACGGCCAACGAGCAAAAAAATTGGCCAGCCCTTTTTTATACCTCGACTAGCCATTTAACCGGGAAGGATACCGTTGGTCTTCTCCAACGATACCGCTAGATTGCTTTCCTGTTAGAAACGAGATCATGGTCATCTCTCACGAAACTAACCTGCAACCAAGACCGTATG…
>JXD56
CCGCTTCGATAAGCTACAATACGTGGGTAGATCAGCGTTGTACGTAAAATTTAGTGCGAATATAACGAAAGAATTCCCGCTGCAGCGTTTCTCCGTAGCGTGGAACTATGTAACAAGCAAGCCTTACCTGGCAGCAACTATAACAGCAAAGGGGTATGCGAAAAAGTTTGCATGAAAAAATTCTTCCGCATCGACCGGCTCACGGCTGGGTTACGTCCTTCCTGGAGAACGGCCAACGAGCAAAAAAATTGGCCAGCCCTTTTTTATACCTCGACTAGCCATTTAACCGGGAAGGATACCGTTGGTCTTCTCCAACGATACCGCTAGATTGCTTTCCTGTTAGAAACGAGATCATGGTCATCTCTCACGAAACTAACCTGCAACCAAGACCGTATGACC…
>JXD57
CCGCTTCGATAAGCTACAATACGTGGGTAGATCAGCGTTGTACGTAAAATTTAGTGCGAATATAACGAAAGAATTCCCGCTGCAGCGTTTCTCCGTAGCGTGGAACTATGTAACAAGCAAGCCTTACCTGGCAGCAACTATAACAGCAAAGGGGTATGCGAAAAAGTTTGCATGAAAAAATTCTTCCGCATCGACCGGCTCACGGCTGGGTTACGTCCTTCCTGGAGAACGGCCAACGAGCAAAAAAATTGGCCAGCCCTTTTTTATACCTCGACTAGCCATTTAACCGGGAAGGATACCGTTGGTCTTCTCCAACGATACCGCTAGATTGCTTTCCTGTTAGAAACGAGATCATGGTCATCTCTCACGAAACTAACCTGCAACCAAGACCGTATGACC…
>JXD58
CCGCTTCGATAAGCTACAATACGTGGGTAGATCAGCGTTGTACGTAAAATTTAGTGCGAATATAACGAAAGAATTCCCGCTGCAGCGTTTCTCCGTAGCGTGGAACTATGTAACAAGCAAGCCTTACCTGGCAGCAACTATAACAGCAAAGGGGTATGCGAAAAAGTTTGCATGAAAAAATTCTTCCGCATCGACCGGCTCACGGCTGGGTTACGTCCTTCCTGGAGAACGGCCAACGAGCAAAAAAATTGGCCAGCCCTTTTTTATACCTCGACTAGCCATTTAACCGGGAAGGATACCGTTGGTCTTCTCCAACGATACCGCTAGATTGCTTTCCTGTTAGAAACGAGATCATGGTCATCTCTCACGAAACTAACCTGCAACCAAGACCGTATGACC…
>JXD59
CCGCTTCGATAAGCTACAATACGTGGGTAGATCAGCGTTGTACGTAAAATTTAGTGCGAATATAACGAAAGAATTCCCGCTGCAGCGTTTCTCCGTAGCGTGGAACTATGTAACAAGCAAGCCTTACCTGGCAGCAACTATAACAGCAAAGGGGTATGCGAAAAAGTTTGCATGAAAAAATTCTTCCGCATCGACCGGCTCACGGCTGGGTTACGTCCTTCCTGGAGAACGGCCAACGAGCAAAAAAATTGGCCAGCCCTTTTTTATACCTCGACTAGCCATTTAACCGGGAAGGATACCGTTGGTCTTCTCCAACGATACCGCTAGATTGCTTTCCTGTTAGAAACGAGATCATGGTCATCTCTCACGAAACTAACCTGCAACCAAGACCGTATGACC…
>JXD60
CCGCTTCGCCGATAAGCTACAATACGTGGGTAGATCAGCGTTGTACGTAAAATTTAGTGCGAATATAACGAAAGAATTCCCGCTGCAGCGTTTCTCCGTAGCGTGGAACTATGTAACAAGCAAGCCTTACCTGGCAGCAACTATAACAGCAAAGGGGTATGCGAAAAAGTTTGCATGAAAAAATTCTTCCGCATCGACCGGCTCACGGCTGGGTTACGTCCTTCCTGGAGAACGGCCAACGAGCAAAAAAATTGGCCAGCCCTTTTTTATACCTCGACTAGCCATTTAACCGGGAAGGATACCGTTGGTCTTCTCCAACGATACCGCTAGATTGCTTTCCTGTTAGAAACGAGATCATGGTCATCTCTCACGAAACTAACCTGCAACCAAGACCGTATG…
>JXD61
CCGCTTCGCCGATAAGCTACAATACGTGGGTAGATCAGCGTTGTACGTAAAATTTAGTGCGAATATAACGAAAGAATTCCCGCTGCAGCGTTTCTCCGTAGCGTGGAACTATGTAACAAGCAAGCCTTACCTGGCAGCAACTATAACAGCAAAGGGGTATGCGAAAAAGTTTGCATGAAAAAATTCTTCCGCATCGACCGGCTCACGGCTGGGTTACGTCCTTCCTGGAGAACGGCCAACGAGCAAAAAAATTGGCCAGCCCTTTTTTATACCTCGACTAGCCATTTAACCGGGAAGGATACCGTTGGTCTTCTCCAACGATACCGCTAGATTGCTTTCCTGTTAGAAACGAGATCATGGTCATCTCTCACGAAACTAACCTGCAACCAAGACCGTATG…
>JXD62
CCGCTTCGATAAGCTACAATACGTGGGTAGATCAGCGTTGTACGTAAAATTTAGTGCGAATATAACGAAAGAATTCCCGCTGCAGCGTTTCTCCGTAGCGTGGAACTATGTAACAAGCAAGCCTTACCTGGCAGCAACTATAACAGCAAAGGGGTATGCGAAAAAGTTTGCATGAAAAAATTCTTCCGCATCGACCGGCTCACGGCTGGGTTACGTCCTTCCTGGAGAACGGCCAACGAGCAAAAAAATTGGCCAGCCCTTTTTTATACCTCGACTAGCCATTTAACCGGGAAGGATACCGTTGGTCTTCTCCAACGATACCGCTAGATTGCTTTCCTGTTAGAAACGAGATCATGGTCATCTCTCACGAAACTAACCTGCAACCAAGACCGTATGACC…
>JXD63
CCGCTTCGATAAGCTACAATACGTGGGTAGATCAGCGTTGTACGTAAAATTTAGTGCGAATATAACGAAAGAATTCCCGCTGCAGCGTTTCTCCGTAGCGTGGAACTATGTAACAAGCAAGCCTTACCTGGCAGCAACTATAACAGCAAAGGGGTATGCGAAAAAGTTTGCATGAAAAAATTCTTCCGCATCGACCGGCTCACGGCTGGGTTACGTCCTTCCTGGAGAACGGCCAACGAGCAAAAAAATTGGCCAGCCCTTTTTTATACCTCGACTAGCCATTTAACCGGGAAGGATACCGTTGGTCTTCTCCAACGATACCGCTAGATTGCTTTCCTGTTAGAAACGAGATCATGGTCATCTCTCACGAAACTAACCTGCAACCAAGACCGTATGACC…
>JXD64
CCGCTTCGCCGATAAGCTACAATACGTGAGTAGATCAGCGTTGTACGTAAAATTTAGTGCGAATATAACGAAAGAATTCCCGCTGCAGCGTTTCTCCGTAGCGTGGAACTATGTAACAAGCAAGCCTTACCTGGCAGCAACTATAACAGCAAAGGGGTATGCGAAAAAGTTTGCATGAAAAAATTCTTCCGCATCGACCGGCTCACGGCTGGGTTACGTCCTTCCTGGAGAACGGCCAACGAGCAAAAAAATTGGCCAGCCCTTTTTTATACCTCGACTAGCCATTTAACCGGGAAGGATACCGTTGGTCTTCTCCAACGATACCGCTAGATTGCTTTCCTGTTAGAAACGAGATCATGGTCATCTCTCACGAAACTAACCTGCAACCAAGACCGTATG…
>JXD65
CCGCTTCGCCGATAAGCTACAATACGTGAGTAGATCAGCGTTGTACGTAAAATTTAGTGCGAATATAACGAAAGAATTCCCGCTGCAGCGTTTCTCCGTAGCGTGGAACTATGTAACAAGCAAGCCTTACCTGGCAGCAACTATAACAGCAAAGGGGTATGCGAAAAAGTTTGCATGAAAAAATTCTTCCGCATCGACCGGCTCACGGCTGGGTTACGTCCTTCCTGGAGAACGGCCAACGAGCAAAAAAATTGGCCAGCCCTTTTTTATACCTCGACTAGCCATTTAACCGGGAAGGATACCGTTGGTCTTCTCCAACGATACCGCTAGATTGCTTTCCTGTTAGAAACGAGATCATGGTCATCTCTCACGAAACTAACCTGCAACCAAGACCGTATG…
>JXD66
CCGCTTCGATAAGCTACAATACGTGGGTAGATCAGCGTTGTACGTAAAATTTAGTGCGAATATAACGAAAGAATTCCCGCTGCAGCGTTTCTCCGTAGCGTGGAACTATGTAACAAGCAAGCCTTACCTGGCAGCAACTATAACAGCAAAGGGGTATGCGAAAAAGTTTGCATGAAAAAATTCTTCCGCATCGACCGGCTCACGGCTGGGTTACGTCCTTCCTGGAGAACGGCCAACGAGCAAAAAAATTGGCCAGCCCTTTTTTATACCTCGACTAGCCATTTAACCGGGWAGGATACCGTTGGTCTTCTCCAACGATACCGCTAGATTGCTTTCCTGTTAGAAACGAGATCATGGTCATCTCTCACGAAACTAACCTGCAACCAAGACCGTATGACC…
>JXD72
CCGCTTCGATAAGCTACAATACGTGGGTAGATCAGCGTTGTACGTAAAATTTAGTGCGAATATAACGAAAGAATTCCCGCTGCAGCGTTTCTCCGTAGCGTGGAACTATGTAACAAGCAAGCCTTACCTGGCAGCAACTATAACAGCAAAGGGGTATGCGAAAAAGTTTGCATGAAAAAATTCTTCCGCATCGACCGGCTCACGGCTGGGTTACGTCCTTCCTGGAGAACGGCCAACGAGCAAAAAAATTGGCCAGCCCTTTTTTATACCTCGACTAGCCATTTAACCGGGAAGGATACCGTTGGTCTTCTCCAACGATACCGCTAGATTGCTTTCCTGTTAGAAACGAGATCATGGTCATCTCTCACGAAACTAACCTGCAACCAAGACCGTATGACC…
>JXD73
CCGCTTCGCCGATAAGCTACAATACGTGAGTAGATCAGCGTTGTACGTAAAATTTAGTGCGAATATAACGAAAGAATTCCCGCTGCAGCGTTTCTCCGTAGCGTGGAACTATGTAACAAGCAAGCCTTACCTGGCAGCAACTATAACAGCAAAGGGGTATGCGAAAAAGTTTGCATGAAAAAATTCTTCCGCATCGACCGGCTCACGGCTGGGTTACGTCCTTCCTGGAGAACGGCCAACGAGCAAAAAAATTGGCCAGCCCTTTTTTATACCTCGACTAGCCATTTAACCGGGAAGGATACCGTTGGTCTTCTCCAACGATACCGCTAGATTGCTTTCCTGTTAGAAACGAGATCATGGTCATCTCTCACGAAACTAACCTGCAACCAAGACCGTATG…
>JXD74
CCGCTTCGATAAGCTACAATACGTGGGTAGATCAGCGTTGTACGTAAAATTTAGTGCGAATATAACGAAAGAATTCCCGCTGCAGCGTTTCTCCGTAGCGTGGAACTATGTAACAAGCAAGCCTTACCTGGCAGCAACTATAACAGCAAAGGGGTATGCGAAAAAGTTTGCATGAAAAAATTCTTCCGCATCGACCGGCTCACGGCTGGGTTACGTCCTTCCTGGAGAACGGCCAACGAGCAAAAAAATTGGCCAGCCCTTTTTTATACCTCGACTAGCCATTTAACCGGGAAGGATACCGTTGGTCTTCTCCAACGATACCGCTAGATTGCTTTCCTGTTAGAAACGAGATCATGGTCATCTCTCACGAAACTAACCTGCAACCAAGACCGTATGACC…
>JXD76
CCGCTTCGATAAGCTACAATACGTGGGTAGATCAGCGTTGTACGTAAAATTTAGTGCGAATATAACGAAAGAATTCCCGCTGCAGCGTTTCTCCGTAGCGTGGAACTATGTAACAAGCAAGCCTTACCTGGCAGCAACTATAACAGCAAAGGGGTATGCGAAAAAGTTTGCATGAAAAAATTCTTCCGCATCGACCGGCTCACGGCTGGGTTACGTCCTTCCTGGAGAACGGCCAACGAGCAAAAAAATTGGCCAGCCCTTTTTTATACCTCGACTAGCCATTTAACCGGGAAGGATACCGTTGGTCTTCTCCAACGATACCGCTAGATTGCTTTCCTGTTAGAAACGAGATCATGGTCATCTCTCACGAAACTAACCTGCAACCAAGACCGTATGACC…
>JXD78
CCGCTTCGATAAGCTACAATACGTGGGTAGATCAGCGTTGTACGTAAAATTTAGTGCGAATATAACGAAAGAATTCCCGCTGCAGCGTTTCTCCGTAGCGTGGAACTATGTAACAAGCAAGCCTTACCTGGCAGCAACTATAACAGCAAAGGGGTATGCGAAAAAGTTTGCATGAAAAAATTCTTCCGCATCGACCGGCTCACGGCTGGGTTACGTCCTTCCTGGAGAACGGCCAACGAGCAAAAAAATTGGCCAGCCCTTTTTTATACCTCGACTAGCCATTTAACCGGGAAGGATACCGTTGGTCTTCTCCAACGATACCGCTAGATTGCTTTCCTGTTAGAAACGAGATCATGGTCATCTCTCACGAAACTAACCTGCAACCAAGACCGTATGACC…
>JXD80
CCGCTTCGCCGATAAGCTACAATACGTGAGTAGATCAGCGTTGTACGTAAAATTTAGTGCGAATATAACGAAAGAATTCCCGCTGCAGCGTTTCTCCGTAGCGTGGAACTATGTAACAAGCAAGCCTTACCTGGCAGCAACTATAACAGCAAAGGGGTATGCGAAAAAGTTTGCATGAAAAAATTCTTCCGCATCGACCGGCTCACGGCTGGGTTACGTCCTTCCTGGAGAACGGCCAACGAGCAAAAAAATTGGCCAGCCCTTTTTTATACCTCGACTAGCCATTTAACCGGGAAGGATACCGTTGGTCTTCTCCAACGATACCGCTAGATTGCTTTCCTGTTAGAAACGAGATCATGGTCATCTCTCACGAAACTAACCTGCAACCAAGACCGTATG…
>JXD82
CCGCTTCGCCGATAAGCTACAATACGTGAGTAGATCAGCGTTGTACGTAAAATTTAGTGCGAATATAACGAAAGAATTCCCGCTGCAGCGTTTCTCCGTAGCGTGGAACTATGTAACAAGCAAGCCTTACCTGGCAGCAACTATAACAGCAAAGGGGTATGCGAAAAAGTTTGCATGAAAAAATTCTTCCGCATCGACCGGCTCACGGCTGGGTTACGTCCTTCCTGGAGAACGGCCAACGAGCAAAAAAATTGGCCAGCCCTTTTTTATACCTCGACTAGCCATTTAACCGGGAAGGATACCGTTGGTCTTCTCCAACGATACCGCTAGATTGCTTTCCTGTTAGAAACGAGATCATGGTCATCTCTCACGAAACTAACCTGCAACCAAGACCGTATG…
>JXD85
CCGCTTCGATAAGCTACAATACGTGGGTAGATCAGCGTTGTACGTAAAATTTAGTGCGAATATAACGAAAGAATTCCCGCTGCAGCGTTTCTCCGTAGCGTGGAACTATGTAACAAGCAAGCCTTACCTGGCAGCAACTATAACAGCAAAGGGGTATGCGAAAAAGTTTGCATGAAAAAATTCTTCCGCATCGACCGGCTCACGGCTGGGTTACGTCCTTCCTGGAGAACGGCCAACGAGCAAAAAAATTGGCCAGCCCTTTTTTATACCTCGACTAGCCATTTAACCGGGAAGGATACCGTTGGTCTTCTCCAACGATACCGCTAGATTGCTTTCCTGTTAGAAACGAGATCATGGTCATCTCTCACGAAACTAACCTGCAACCAAGACCGTATGACC…
>JXD87
CCGCTTCGATAAGCTACAATACGTGGGTAGATCAGCGTTGTACGTAAAATTTAGTGCGAATATAACGAAAGAATTCCCGCTGCAGCGTTTCTCCGTAGCGTGGAACTATGTAACAAGCAAGCCTTACCTGGCAGCAACTATAACAGCAAAGGGGTATGCGAAAAAGTTTGCATGAAAAAATTCTTCCGCATCGACCGGCTCACGGCTGGGTTACGTCCTTCCTGGAGAACGGCCAACGAGCAAAAAAATTGGCCAGCCCTTTTTTATACCTCGACTAGCCATTTAACCGGGAAGGATACCGTTGGTCTTCTCCAACGATACCGCTAGATTGCTTTCCTGTTAGAAACGAGATCATGGTCATCTCTCACGAAACTAACCTGCAACCAAGACCGTATGACC…
>JXD88
CCGCTTCGCCGATAAGCTACAATACGTGAGTAGATCAGCGTTGTACGTAAAATTTAGTGCGAATATAACGAAAGAATTCCCGCTGCAGCGTTTCTCCGTAGCGTGGAACTATGTAACAAGCAAGCCTTACCTGGCAGCAACTATAACAGCAAAGGGGTATGCGAAAAAGTTTGCATGAAAAAATTCTTCCGCATCGACCGGCTCACGGCTGGGTTACGTCCTTCCTGGAGAACGGCCAACGAGCAAAAAAATTGGCCAGCCCTTTTTTATACCTCGACTAGCCATTTAACCGGGAAGGATACCGTTGGTCTTCTCCAACGATACCGCTAGATTGCTTTCCTGTTAGAAACGAGATCATGGTCATCTCTCACGAAACTAACCTGCAACCAAGACCGTATG…
>JXD89
CCGCTTCGCCGATAAGCTACAATACGTGAGTAGATCAGCGTTGTACGTAAAATTTAGTGCGAATATAACGAAAGAATTCCCGCTGCAGCGTTTCTCCGTAGCGTGGAACTATGTAACAAGCAAGCCTTACCTGGCAGCAACTATAACAGCAAAGGGGTATGCGAAAAAGTTTGCATGAAAAAATTCTTCCGCATCGACCGGCTCACGGCTGGGTTACGTCCTTCCTGGAGAACGGCCAACGAGCAAAAAAATTGGCCAGCCCTTTTTTATACCTCGACTAGCCATTTAACCGGGAAGGATACCGTTGGTCTTCTCCAACGATACCGCTAGATTGCTTTCCTGTTAGAAACGAGATCATGGTCATCTCTCACGAAACTAACCTGCAACCAAGACCGTATG…
>JXD91
CCGCTTCGATAAGCTACAATACGTGAGTAGATCAGCGTTGTACGTAAAATTTAGTGCGAATATAACGAAAGAATTCCCGCTGCAGCGTTTCTCCGTAGCGTGGAACTATGTAACAAGCAAGCCTTACCTGGCAGCAACTATAACAGCAAAGGGGTATGCGAAAAAGTTTGCATGAAAAAATTCTTCCGCATCGACCGGCTCACGGCTGGGTTACGTCCTTCCTGGAGAACGGCCAACGAGCAAAAAAATTGGCCAGCCCTTTTTTATACCTCGACTAGCCATTTAACCGGGAAGGATACCGTTGGTCTTCTCCAACGATACCGCTAGATTGCTTTCCTGTTAGAAACGAGATCATGGTCATCTCTCACGAAACTAACCTGCAACCAAGACCGTATGACC…
>JXD93
CCGCTTCGATAAGCTACAATACGTGGGTAGATCAGCGTTGTACGTAAAATTTAGTGCGAATATAACGAAAGAATTCCCGCTGCAGCGTTTCTCCGTAGCGTGGAACTATGTAACAAGCAAGCCTTACCTGGCAGCAACTATAACAGCAAAGGGGTATGCGAAAAAGTTTGCATGAAAAAATTCTTCCGCATCGACCGGCTCACGGCTGGGTTACGTCCTTCCTGGAGAACGGCCAACGAGCAAAAAAATTGGCCAGCCCTTTTTTATACCTCGACTAGCCATTTAACCGGGAAGGATACCGTTGGTCTTCTCCAACGATACCGCTAGATTGCTTTCCTGTTAGAAACGAGATCATGGTCATCTCTCACGAAACTAACCTGCAACCAAGACYGTATGACC…
>JXD95
CCGCTTCGCCGATAAGCTACAATACGTGAGTAGATCAGCGTTGTACGTAAAATTTAGTGCGAATATAACGAAAGAATTCCCGCTGCAGCGTTTCTCCGTAGCGTGGAACTATGTAACAAGCAAGCCTTACCTGGCAGCAACTATAACAGCAAAGGGGTATGCGAAAAAGTTTGCATGAAAAAATTCTTCCGCATCGACCGGCTCACGGCTGGGTTACGTCCTTCCTGGAGAACGGCCAACGAGCAAAAAAATTGGCCAGCCCTTTTTTATACCTCGACTAGCCATTTAACCGGGAAGGATACCGTTGGTCTTCTCCAACGATACCGCTAGATTGCTTTCCTGTTAGAAACGAGATCATGGTCATCTCTCACGAAACTAACCTGCAACCAAGACCGTATG…
>JXD97
CCGCTTCGCCGATAAGCTACAATACGTGAGTAGATCAGCGTTGTACGTAAAATTTAGTGCGAATATAACGAAAGAATTCCCGCTGCAGCGTTTCTCCGTAGCGTGGAACTATGTAACAAGCAAGCCTTACCTGGCAGCAACTATAACAGCAAAGGGGTATGCGAAAAAGTTTGCATGAAAAAATTCTTCCGCATCGACCGGCTCACGGCTGGGTTACGTCCTTCCTGGAGAACGGCCAACGAGCAAAAAAATTGGCCAGCCCTTTTTTATACCTCGACTAGCCATTTAACCGGGAAGGATACCGTTGGTCTTCTCCAACGATACCGCTAGATTGCTTTCCTGTTAGAAACGAGATCATGGTCATCTCTCACGAAACTAACCTGCAACCAAGACCGTATG…
>JXD98
CCGCTTCGCCGATAAGCTACAATACGTGAGTAGATCAGCGTTGTACGTAAAATTTAGTGCGAATATAACGAAAGAATTCCCGCTGCAGCGTTTCTCCGTAGCGTGGAACTATGTAACAAGCAAGCCTTACCTGGCAGCAACTATAACAGCAAAGGGGTATGCGAAAAAGTTTGCATGAAAAAATTCTTCCGCATCGACCGGCTCACGGCTGGGTTACGTCCTTCCTGGAGAACGGCCAACGAGCAAAAAAATTGGCCAGCCCTTTTTTATACCTCGACTAGCCATTTAACCGGGAAGGATACCGTTGGTCTTCTCCAACGATACCGCTAGATTGCTTTCCTGTTAGAAACGAGATCATGGTCATCTCTCACGAAACTAACCTGCAACCAAGACCGTATG…
>JXD99
CCGCTTCGCCGATAAGCTACAATACGTGAGTAGATCAGCGTTGTACGTAAAATTTAGTGCGAATATAACGAAAGAATTCCCGCTGCAGCGTTTCTCCGTAGCGTGGAACTATGTAACAAGCAAGCCTTACCTGGCAGCAACTATAACAGCAAAGGGGTATGCGAAAAAGTTTGCATGAAAAAATTCTTCCGCATCGACCGGCTCACGGCTGGGTTACGTCCTTCCTGGAGAACGGCCAACGAGCAAAAAAATTGGCCAGCCCTTTTTTATACCTCGACTAGCCATTTAACCGGGAAGGATACCGTTGGTCTTCTCCAACGATACCGCTAGATTGCTTTCCTGTTAGAAACGAGATCATGGTCATCTCTCACGAAACTAACCTGCAACCAAGACCGTATG…
>JXD100
CCGCTTCGCCGATAAGCTACAATACGTGAGTAGATCAGCGTTGTACGTAAAATTTAGTGCGAATATAACGAAAGAATTCCCGCTGCAGCGTTTCTCCGTAGCGTGGAACTATGTAACAAGCAAGCCTTACCTGGCAGCAACTATAACAGCAAAGGGGTATGCGAAAAAGTTTGCATGAAAAAATTCTTCCGCATCGACCGGCTCACGGCTGGGTTACGTCCTTCCTGGAGAACGGCCAACGAGCAAAAAAATTGGCCAGCCCTTTTTTATACCTCGACTAGCCATTTAACCGGGAAGGATACCGTTGGTCTTCTCCAACGATACCGCTAGATTGCTTTCCTGTTAGAAACGAGATCATGGTCATCTCTCACGAAACTAACCTGCAACCAAGACCGTATG…
>JXD101
CCGCTTCGATAAGCTACAATACGTGGGTAGATCAGCGTTGTACGTAAAATTTAGTGCGAATATAACGAAAGAATTCCCGCTGCAGCGTTTCTCCGTAGCGTGGAACTATGTAACAAGCAAGCCTTACCTGGCAGCAACTATAACAGCAAAGGGGTATGCGAAAAAGTTTGCATGAAAAAATTCTTCCGCATCGACCGGCTCACGGCTGGGTTACGTCCTTCCTGGAGAACGGCCAACGAGCAAAAAAATTGGCCAGCCCTTTTTTATACCTCGACTAGCCATTTAACCGGGAAGGATACCGTTGGTCTTCTCCAACGATACCGCTAGATTGCTTTCCTGTTAGAAACGAGATCATGGTCATCTCTCACGAAACTAACCTGCAACCAAGACCGTATGACC…
>JXD102
CCGCTTCGATAAGCTACAATACGTGGGTAGATCAGCGTTGTACGTAAAATTTAGTGCGAATATAACGAAAGAATTCCCGCTGCAGCGTTTCTCCGTAGCGTGGAACTATGTAACAAGCAAGCCTTACCTGGCAGCAACTATAACAGCAAAGGGGTATGCGAAAAAGTTTGCATGAAAAAATTCTTCCGCATCGACCGGCTCACGGCTGGGTTACGTCCTTCCTGGAGAACGGCCAACGAGCAAAAAAATTGGCCAGCCCTTTTTTATACCTCGACTAGCCATTTAACCGGGAAGGATACCGTTGGTCTTCTCCAACGATACCGCTAGATTGCTTTCCTGTTAGAAACGAGATCATGGTCATCTCTCACGAAACTAACCTGCAACCAAGACCGTATGACC…
>JXD103
CCGCTTCGATAAGCTACAATACGTGGGTAGATCAGCGTTGTACGTAAAATTTAGTGCGAATATAACGAAAGAATTCCCGCTGCAGCGTTTCTCCGTAGCGTGGAACTATGTAACAAGCAAGCCTTACCTGGCAGCAACTATAACAGCAAAGGGGTATGCGAAAAAGTTTGCATGAAAAAATTCTTCCGCATCGACCGGCTCACGGCTGGGTTACGTCCTTCCTGGAGAACGGCCAACGAGCAAAAAAATTGGCCAGCCCTTTTTTATACCTCGACTAGCCATTTAACCGGGAAGGATACCGTTGGTCTTCTCCAACGATACCGCTAGATTGCTTTCCTGTTAGAAACGAGATCATGGTCATCTCTCACGAAACTAACCTGCAACCAAGACCGTATGACC…
>JXD104
CCGCTTCGATAAGCTACAATACGTGGGTAGATCAGCGTTGTACGTAAAATTTAGTGCGAATATAACGAAAGAATTCCCGCTGCAGCGTTTCTCCGTAGCGTGGAACTATGTAACAAGCAAGCCTTACCTGGCAGCAACTATAACAGCAAAGGGGTATGCGAAAAAGTTTGCATGAAAAAATTCTTCCGCATCGACCGGCTCACGGCTGGGTTACGTCCTTCCTGGAGAACGGCCAACGAGCAAAAAAATTGGCCAGCCCTTTTTTATACCTCGACTAGCCATTTAACCGGGAAGGATACCGTTGGTCTTCTCCAACGATACCGCTAGATTGCTTTCCTGTTAGAAACGAGATCATGGTCATCTCTCACGAAACTAACCTGCAACCAAGACCGTATGACC…
>JXD105
CCGCTTCGCCGATAAGCTACAATACGTGGGTAGATCAGCGTTGTACGTAAAATTTAGTGCGAATATAACGAAAGAATTCCCGCTGCAGCGTTTCTCCGTAGCGTGGAACTATGTAACAAGCAAGCCTTACCTGGCAGCAACTATAACAGCAAAGGGGTATGCGAAAAAGTTTGCATGAAAAAATTCTTCCGCATCGACCGGCTCACGGCTGGGTTACGTCCTTCCTGGAGAACGGCCAACGAGCAAAAAAATTGGCCAGCCCTTTTTTATACCTCGACTAGCCATTTAACCGGGAAGGATACCGTTGGTCTTCTCCAACGATACCGCTAGATTGCTTTCCTGTTAGAAACGAGATCATGGTCATCTCTCACGAAACTAACCTGCAACCAAGACCGTATG…
>JXD106
CCGCTTCGCCGATAAGCTACAATACGTGGGTAGATCAGCGTTGTACGTAAAATTTAGTGCGAATATAACGAAAGAATTCCCGCTGCAGCGTTTCTCCGTAGCGTGGAACTATGTAACAAGCAAGCCTTACCTGGCAGCAACTATAACAGCAAAGGGGTATGCGAAAAAGTTTGCATGAAAAAATTCTTCCGCATCGACCGGCTCACGGCTGGGTTACGTCCTTCCTGGAGAACGGCCAACGAGCAAAAAAATTGGCCAGCCCTTTTTTATACCTCGACTAGCCATTTAACCGGGAAGGATACCGTTGGTCTTCTCCAACGATACCGCTAGATTGCTTTCCTGTTAGAAACGAGATCATGGTCATCTCTCACGAAACTAACCTGCAACCAAGACCGTATG…
>JXD107
CCGCTTCGCCGATAAGCTACAATACGTGGGTAGATCAGCGTTGTACGTAAAATTTAGTGCGAATATAACGAAAGAATTCCCGCTGCAGCGTTTCTCCGTAGCGTGGAACTATGTAACAAGCAAGCCTTACCTGGCAGCAACTATAACAGCAAAGGGGTATGCGAAAAAGTTTGCATGAAAAAATTCTTCCGCATCGACCGGCTCACGGCTGGGTTACGTCCTTCCTGGAGAACGGCCAACGAGCAAAAAAATTGGCCAGCCCTTTTTTATACCTCGACTAGCCATTTAACCGGGAAGGATACCGTTGGTCTTCTCCAACGATACCGCTAGATTGCTTTCCTGTTAGAAACGAGATCATGGTCATCTCTCACGAAACTAACCTGCAACCAAGACCGTATG…
>JXD108
CCGCTTCGCCGATAAGCTACAATACGTGGGTAGATCAGCGTTGTACGTAAAATTTAGTGCGAATATAACGAAAGAATTCCCGCTGCAGCGTTTCTCCGTAGCGTGGAACTATGTAACAAGCAAGCCTTACCTGGCAGCAACTATAACAGCAAAGGGGTATGCGAAAAAGTTTGCATGAAAAAATTCTTCCGCATCGACCGGCTCACGGCTGGGTTACGTCCTTCCTGGAGAACGGCCAACGAGCAAAAAAATTGGCCAGCCCTTTTTTATACCTCGACTAGCCATTTAACCGGGAAGGATACCGTTGGTCTTCTCCAACGATACCGCTAGATTGCTTTCCTGTTAGAAACGAGATCATGGTCATCTCTCACGAAACTAACCTGCAACCAAGACCGTATG…
>JXD109
CCGCTTCGCCGATAAGCTACAATACGTGGGTAGATCAGCGTTGTACGTAAAATTTAGTGCGAATATAACGAAAGAATTCCCGCTGCAGCGTTTCTCCGTAGCGTGGAACTATGTAACAAGCAAGCCTTACCTGGCAGCAACTATAACAGCAAAGGGGTATGCGAAAAAGTTTGCATGAAAAAATTCTTCCGCATCGACCGGCTCACGGCTGGGTTACGTCCTTCCTGGAGAACGGCCAACGAGCAAAAAAATTGGCCAGCCCTTTTTTATACCTCGACTAGCCATTTAACCGGGAAGGATACCGTTGGTCTTCTCCAACGATACCGCTAGATTGCTTTCCTGTTAGAAACGAGATCATGGTCATCTCTCACGAAACTAACCTGCAACCAAGACCGTATG…
>JXD110
CCGCTTCGCCGATAAGCTACAATACGTGAGTAGATCAGCGTTGTACGTAAAATTTAGTGCGAATATAACGAAAGAATTCCCGCTGCAGCGTTTCTCCGTAGCGTGGAACTATGTAACAAGCAAGCCTTACCTGGCAGCAACTATAACAGCAAAGGGGTATGCGAAAAAGTTTGCATGAAAAAATTCTTCCGCATCGACCGGCTCACGGCTGGGTTACGTCCTTCCTGGAGAACGGCCAACGAGCAAAAAAATTGGCCAGCCCTTTTTTATACCTCGACTAGCCATTTAACCGGGAAGGATACCGTTGGTCTTCTCCAACGATACCGCTAGATTGCTTTCCTGTTAGAAACGAGATCATGGTCATCTCTCACGAAACTAACCTGCAACCAAGACCGTATG…
>JXD111
CCGCTTCGATAAGCTACAATACGTGGGTAGATCAGCGTTGTACGTAAAATTTAGTGCGAATATAACGAAAGAATTCCCGCTGCAGCGTTTCTCCGTAGCGTGGAACTATGTAACAAGCAAGCCTTACCTGGCAGCAACTATAACAGCAAAGGGGTATGCGAAAAAGTTTGCATGAAAAAATTCTTCCGCATCGACCGGCTCACGGCTGGGTTACGTCCTTCCTGGAGAACGGCCAACGAGCAAAAAAATTGGCCAGCCCTTTTTTATACCTCGACTAGCCATTTAACCGGGAAGGATACCGTTGGTCTTCTCCAACGATACCGCTAGATTGCTTTCCTGTTAGAAACGAGATCATGGTCATCTCTCACGAAACTAACCTGCAACCAAGACCGTATGACC…
>JXD113
CCGCTTCGATAAGCTACAATACGTGGGTAGATCAGCGTTGTACGTAAAATTTAGTGCGAATATAACGAAAGAATTCCCGCTGCAGCGTTTCTCCGTAGCGTGGAACTATGTAACAAGCAAGCCTTACCTGGCAGCAACTATAACAGCAAAGGGGTATGCGAAAAAGTTTGCATGAAAAAATTCTTCCGCATCGACCGGCTCACGGCTGGGTTACGTCCTTCCTGGAGAACGGCCAACGAGCAAAAAAATTGGCCAGCCCTTTTTTATACCTCGACTAGCCATTTAACCGGGAAGGATACCGTTGGTCTTCTCCAACGATACCGCTAGATTGCTTTCCTGTTAGAAACGAGATCATGGTCATCTCTCACGAAACTAACCTGCAACCAAGACCGTATGACC…
>JXD116
CCGCTTCGCCGATAAGCTACAATACGTGGGTAGATCAGCGTTGTACGTAAAATTTAGTGCGAATATAACGAAAGAATTCCCGCTGCAGCGTTTCTCCGTAGCGTGGAACTATGTAACAAGCAAGCCTTACCTGGCAGCAACTATAACAGCAAAGGGGTATGCGAAAAAGTTTGCATGAAAAAATTCTTCCGCATCGACCGGCTCACGGCTGGGTTACGTCCTTCCTGGAGAACGGCCAACGAGCAAAAAAATTGGCCAGCCCTTTTTTATACCTCGACTAGCCATTTAACCGGGAAGGATACCGTTGGTCTTCTCCAACGATACCGCTAGATTGCTTTCCTGTTAGAAACGAGATCATGGTCATCTCTCACGAAACTAACCTGCAACCAAGACCGTATG…
>JXD117
CCGCTTCGATAAGCTACAATACGTGGGTAGATCAGCGTTGTACGTAAAATTTAGTGCGAATATAACGAAAGAATTCCCGCTGCAGCGTTTCTCCGTAGCGTGGAACTATGTAACAAGCAAGCCTTACCTGGCAGCAACTATAACAGCAAAGGGGTATGCGAAAAAGTTTGCATGAAAAAATTCTTCCGCATCGACCGGCTCACGGCTGGGTTACGTCCTTCCTGGAGAACGGCCAACGAGCAAAAAAATTGGCCAGCCCTTTTTTATACCTCGACTAGCCATTTAACCGGGAAGGATACCGTTGGTCTTCTCCAACGATACCGCTAGATTGCTTTCCTGTTAGAAACGAGATCATGGTCATCTCTCACGAAACTAACCTGCAACCAAGACCGTATGACC…
>JXD119
CCGCTTCGATAAGCTACAATACGTGGGTAGATCAGCGTTGTACGTAAAATTTAGTGCGAATATAACGAAAGAATTCCCGCTGCAGCGTTTCTCCGTAGCGTGGAACTATGTAACAAGCAAGCCTTACCTGGCAGCAACTATAACAGCAAAGGGGTATGCGAAAAAGTTTGCATGAAAAAATTCTTCCGCATCGACCGGCTCACGGCTGGGTTACGTCCTTCCTGGAGAACGGCCAACGAGCAAAAAAATTGGCCAGCCCTTTTTTATACCTCGACTAGCCATTTAACCGGGAAGGATACCGTTGGTCTTCTCCAACGATACCGCTAGATTGCTTTCCTGTTAGAAACGAGATCATGGTCATCTCTCACGAAACTAACCTGCAACCAAGACCGTATGACC…
>JXD120
CCGCTTCGCCGATAAGCTACAATACGTGAGTAGATCAGCGTTGTACGTAAAATTTAGTGCGAATATAACGAAAGAATTCCCGCTGCAGCGTTTCTCCGTAGCGTGGAACTATGTAACAAGCAAGCCTTACCTGGCAGCAACTATAACAGCAAAGGGGTATGCGAAAAAGTTTGCATGAAAAAATTCTTCCGCATCGACCGGCTCACGGCTGGGTTACGTCCTTCCTGGAGAACGGCCAACGAGCAAAAAAATTGGCCAGCCCTTTTTTATACCTCGACTAGCCATTTAACCGGGAAGGATACCGTTGGTCTTCTCCAACGATACCGCTAGATTGCTTTCCTGTTAGAAACGAGATCATGGTCATCTCTCACGAAACTAACCTGCAACCAAGACCGTATG…
>JXD123
CCGCTTCGCCGATAAGCTACAATACGTGAGTAGATCAGCGTTGTACGTAAAATTTAGTGCGAATATAACGAAAGAATTCCCGCTGCAGCGTTTCTCCGTAGCGTGGAACTATGTAACAAGCAAGCCTTACCTGGCAGCAACTATAACAGCAAAGGGGTATGCGAAAAAGTTTGCATGAAAAAATTCTTCCGCATCGACCGGCTCACGGCTGGGTTACGTCCTTCCTGGAGAACGGCCAACGAGCAAAAAAATTGGCCAGCCCTTTTTTATACCTCGACTAGCCATTTAACCGGGAAGGATACCGTTGGTCTTCTCCAACGATACCGCTAGATTGCTTTCCTGTTAGAAACGAGATCATGGTCATCTCTCACGAAACTAACCTGCAACCAAGACCGTATG…
>JXD124
CCGCTTCGCCGATAAGCTACAATACGTGAGTAGATCAGCGTTGTACGTAAAATTTAGTGCGAATATAACGAAAGAATTCCCGCTGCAGCGTTTCTCCGTAGCGTGGAACTATGTAACAAGCAAGCCTTACCTGGCAGCAACTATAACAGCAAAGGGGTATGCGAAAAAGTTTGCATGAAAAAATTCTTCCGCATCGACCGGCTCACGGCTGGGTTACGTCCTTCCTGGAGAACGGCCAACGAGCAAAAAAATTGGCCAGCCCTTTTTTATACCTCGACTAGCCATTTAACCGGGAAGGATACCGTTGGTCTTCTCCAACGATACCGCTAGATTGCTTTCCTGTTAGAAACGAGATCATGGTCATCTCTCACGAAACTAACCTGCAACCAAGACCGTATG…
>JXD125
CCGCTTCGCCGATAAGCTACAATACGTGAGTAGATCAGCGTTGTACGTAAAATTTAGTGCGAATATAACGAAAGAATTCCCGCTGCAGCGTTTCTCCGTAGCGTGGAACTATGTAACAAGCAAGCCTTACCTGGCAGCAACTATAACAGCAAAGGGGTATGCGAAAAAGTTTGCATGAAAAAATTCTTCCGCATCGACCGGCTCACGGCTGGGTTACGTCCTTCCTGGAGAACGGCCAACGAGCAAAAAAATTGGCCAGCCCTTTTTTATACCTCGACTAGCCATTTAACCGGGAAGGATACCGTTGGTCTTCTCCAACGATACCGCTAGATTGCTTTCCTGTTAGAAACGAGATCATGGTCATCTCTCACGAAACTAACCTGCAACCAAGACCGTATG…
>JXD126
CCGCTTCGCCGATAAGCTACAATACGTGAGTAGATCAGCGTTGTACGTAAAATTTAGTGCGAATATAACGAAAGAATTCCCGCTGCAGCGTTTCTCCGTAGCGTGGAACTATGTAACAAGCAAGCCTTACCTGGCAGCAACTATAACAGCAAAGGGGTATGCGAAAAAGTTTGCATGAAAAAATTCTTCCGCATCGACCGGCTCACGGCTGGGTTACGTCCTTCCTGGAGAACGGCCAACGAGCAAAAAAATTGGCCAGCCCTTTTTTATACCTCGACTAGCCATTTAACCGGGAAGGATACCGTTGGTCTTCTCCAACGATACCGCTAGATTGCTTTCCTGTTAGAAACGAGATCATGGTCATCTCTCACGAAACTAACCTGCAACCAAGACCGTATG…
>JXD128
CCGCTTCGCCGATAAGCTACAATACGTGAGTAGATCAGCGTTGTACGTAAAATTTAGTGCGAATATAACGAAAGAATTCCCGCTGCAGCGTTTCTCCGTAGCGTGGAACTATGTAACAAGCAAGCCTTACCTGGCAGCAACTATAACAGCAAAGGGGTATGCGAAAAAGTTTGCATGAAAAAATTCTTCCGCATCGACCGGCTCACGGCTGGGTTACGTCCTTCCTGGAGAACGGCCAACGAGCAAAAAAATTGGCCAGCCCTTTTTTATACCTCGACTAGCCATTTAACCGGGAAGGATACCGTTGGTCTTCTCCAACGATACCGCTAGATTGCTTTCCTGTTAGAAACGAGATCATGGTCATCTCTCACGAAACTAACCTGCAACCAAGACCGTATG…
>JXD129
CCGCTTCGCCGATAAGCTACAATACGTGAGTAGATCAGCGTTGTACGTAAAATTTAGTGCGAATATAACGAAAGAATTCCCGCTGCAGCGTTTCTCCGTAGCGTGGAACTATGTAACAAGCAAGCCTTACCTGGCAGCAACTATAACAGCAAAGGGGTATGCGAAAAAGTTTGCATGAAAAAATTCTTCCGCATCGACCGGCTCACGGCTGGGTTACGTCCTTCCTGGAGAACGGCCAACGAGCAAAAAAATTGGCCAGCCCTTTTTTATACCTCGACTAGCCATTTAACCGGGAAGGATACCGTTGGTCTTCTCCAACGATACCGCTAGATTGCTTTCCTGTTAGAAACGAGATCATGGTCATCTCTCACGAAACTAACCTGCAACCAAGACCGTATG…
>JXD130
CCGCTTCGCCGATAAGCTACAATACGTGAGTAGATCAGCGTTGTACGTAAAATTTAGTGCGAATATAACGAAAGAATTCCCGCTGCAGCGTTTCTCCGTAGCGTGGAACTATGTAACAAGCAAGCCTTACCTGGCAGCAACTATAACAGCAAAGGGGTATGCGAAAAAGTTTGCATGAAAAAATTCTTCCGCATCGACCGGCTCACGGCTGGGTTACGTCCTTCCTGGAGAACGGCCAACGAGCAAAAAAATTGGCCAGCCCTTTTTTATACCTCGACTAGCCATTTAACCGGGAAGGATACCGTTGGTCTTCTCCAACGATACCGCTAGATTGCTTTCCTGTTAGAAACGAGATCATGGTCATCTCTCACGAAACTAACCTGCAACCAAGACCGTATG…
>JXD131
CCGCTTCGCCGATAAGCTACAATACGTGAGTAGATCAGCGTTGTACGTAAAATTTAGTGCGAATATAACGAAAGAATTCCCGCTGCAGCGTTTCTCCGTAGCGTGGAACTATGTAACAAGCAAGCCTTACCTGGCAGCAACTATAACAGCAAAGGGGTATGCGAAAAAGTTTGCATGAAAAAATTCTTCCGCATCGACCGGCTCACGGCTGGGTTACGTCCTTCCTGGAGAACGGCCAACGAGCAAAAAAATTGGCCAGCCCTTTTTTATACCTCGACTAGCCATTTAACCGGGAAGGATACCGTTGGTCTTCTCCAACGATACCGCTAGATTGCTTTCCTGTTAGAAACGAGATCATGGTCATCTCTCACGAAACTAACCTGCAACCAAGACCGTATG…
>JXD132
CCGCTTCGCCGATAAGCTACAATACGTGAGTAGATCAGCGTTGTACGTAAAATTTAGTGCGAATATAACGAAAGAATTCCCGCTGCAGCGTTTCTCCGTAGCGTGGAACTATGTAACAAGCAAGCCTTACCTGGCAGCAACTATAACAGCAAAGGGGTATGCGAAAAAGTTTGCATGAAAAAATTCTTCCGCATCGACCGGCTCACGGCTGGGTTACGTCCTTCCTGGAGAACGGCCAACGAGCAAAAAAATTGGCCAGCCCTTTTTTATACCTCGACTAGCCATTTAACCGGGAAGGATACCGTTGGTCTTCTCCAACGATACCGCTAGATTGCTTTCCTGTTAGAAACGAGATCATGGTCATCTCTCACGAAACTAACCTGCAACCAAGACCGTATG…
>JXD133
CCGCTTCGCCGATAAGCTACAATACGTGAGTAGATCAGCGTTGTACGTAAAATTTAGTGCGAATATAACGAAAGAATTCCCGCTGCAGCGTTTCTCCGTAGCGTGGAACTATGTAACAAGCAAGCCTTACCTGGCAGCAACTATAACAGCAAAGGGGTATGCGAAAAAGTTTGCATGAAAAAATTCTTCCGCATCGACCGGCTCACGGCTGGGTTACGTCCTTCCTGGAGAACGGCCAACGAGCAAAAAAATTGGCCAGCCCTTTTTTATACCTCGACTAGCCATTTAACCGGGAAGGATACCGTTGGTCTTCTCCAACGATACCGCTAGATTGCTTTCCTGTTAGAAACGAGATCATGGTCATCTCTCACGAAACTAACCTGCAACCAAGACCGTATG…
>JXD134
CCGCTTCGATAAGCTACAATACGTGGGTAGATCAGCGTTGTACGTAAAATTTAGTGCGAATATAACGAAAGAATTCCCGCTGCAGCGTTTCTCCGTAGCGTGGAACTATGTAACAAGCAAGCCTTACCTGGCAGCAACTATAACAGCAAAGGGGTATGCGAAAAAGTTTGCATGAAAAAATTCTTCCGCATCGACCGGCTCACGGCTGGGTTACGTCCTTCCTGGAGAACGGCCAACGAGCAAAAAAATTGGCCAGCCCTTTTTTATACCTCGACTAGCCATTTAACCGGGAAGGATACCGTTGGTCTTCTCCAACGATACCGCTAGATTGCTTTCCTGTTAGAAACGAGATCATGGTCATCTCTCACGAAACTAACCTGCAACCAAGACCGTATGACC…
>JXD135
CCGCTTCGATAAGCTACAATACGTGGGTAGATCAGCGTTGTACGTAAAATTTAGTGCGAATATAACGAAAGAATTCCCGCTGCAGCGTTTCTCCGTAGCGTGGAACTATGTAACAAGCAAGCCTTACCTGGCAGCAACTATAACAGCAAAGGGGTATGCGAAAAAGTTTGCATGAAAAAATTCTTCCGCATCGACCGGCTCACGGCTGGGTTACGTCCTTCCTGGAGAACGGCCAACGAGCAAAAAAATTGGCCAGCCCTTTTTTATACCTCGACTAGCCATTTAACCGGGAAGGATACCGTTGGTCTTCTCCAACGATACCGCTAGATTGCTTTCCTGTTAGAAACGAGATCATGGTCATCTCTCACGAAACTAACCTGCAACCAAGACCGTATGACC…
>JXD136
CCGCTTCGATAAGCTACAATACGTGGGTAGATCAGCGTTGTACGTAAAATTTAGTGCGAATATAACGAAAGAATTCCCGCTGCAGCGTTTCTCCGTAGCGTGGAACTATGTAACAAGCAAGCCTTACCTGGCAGCAACTATAACAGCAAAGGGGTATGCGAAAAAGTTTGCATGAAAAAATTCTTCCGCATCGACCGGCTCACGGCTGGGTTACGTCCTTCCTGGAGAACGGCCAACGAGCAAAAAAATTGGCCAGCCCTTTTTTATACCTCGACTAGCCATTTAACCGGGAAGGATACCGTTGGTCTTCTCCAACGATACCGCTAGATTGCTTTCCTGTTAGAAACGAGATCATGGTCATCTCTCACGAAACTAACCTGCAACCAAGACCGTATGACC…
>JXD137
CCGCTTCGATAAGCTACAATACGTGGGTAGATCAGCGTTGTACGTAAAATTTAGTGCGAATATAACGAAAGAATTCCCGCTGCAGCGTTTCTCCGTAGCGTGGAACTATGTAACAAGCAAGCCTTACCTGGCAGCAACTATAACAGCAAAGGGGTATGCGAAAAAGTTTGCATGAAAAAATTCTTCCGCATCGACCGGCTCACGGCTGGGTTACGTCCTTCCTGGAGAACGGCCAACGAGCAAAAAAATTGGCCAGCCCTTTTTTATACCTCGACTAGCCATTTAACCGGGAAGGATACCGTTGGTCTTCTCCAACGATACCGCTAGATTGCTTTCCTGTTAGAAACGAGATCATGGTCATCTCTCACGAAACTAACCTGCAACCAAGACCGTATGACC…
>JXD138
CCGCTTCGATAAGCTACAATACGTGGGTAGATCAGCGTTGTACGTAAAATTTAGTGCGAATATAACGAAAGAATTCCCGCTGCAGCGTTTCTCCGTAGCGTGGAACTATGTAACAAGCAAGCCTTACCTGGCAGCAACTATAACAGCAAAGGGGTATGCGAAAAAGTTTGCATGAAAAAATTCTTCCGCATCGACCGGCTCACGGCTGGGTTACGTCCTTCCTGGAGAACGGCCAACGAGCAAAAAAATTGGCCAGCCCTTTTTTATACCTCGACTAGCCATTTAACCGGGAAGGATACCGTTGGTCTTCTCCAACGATACCGCTAGATTGCTTTCCTGTTAGAAACGAGATCATGGTCATCTCTCACGAAACTAACCTGCAACCAAGACCGTATGACC…
>JXD139
CCGCTTCGATAAGCTACAATACGTGGGTAGATCAGCGTTGTACGTAAAATTTAGTGCGAATATAACGAAAGAATTCCCGCTGCAGCGTTTCTCCGTAGCGTGGAACTATGTAACAAGCAAGCCTTACCTGGCAGCAACTATAACAGCAAAGGGGTATGCGAAAAAGTTTGCATGAAAAAATTCTTCCGCATCGACCGGCTCACGGCTGGGTTACGTCCTTCCTGGAGAACGGCCAACGAGCAAAAAAATTGGCCAGCCCTTTTTTATACCTCGACTAGCCATTTAACCGGGAAGGATACCGTTGGTCTTCTCCAACGATACCGCTAGATTGCTTTCCTGTTAGAAACGAGATCATGGTCATCTCTCACGAAACTAACCTGCAACCAAGACCGTATGACC…
>JXD141
CCGCTTCGATAAGCTACAATACGTGGGTAGATCAGCGTTGTACGTAAAATTTAGTGCGAATATAACGAAAGAATTCCCGCTGCAGCGTTTCTCCGTAGCGTGGAACTATGTAACAAGCAAGCCTTACCTGGCAGCAACTATAACAGCAAAGGGGTATGCGAAAAAGTTTGCATGAAAAAATTCTTCCGCATCGACCGGCTCACGGCTGGGTTACGTCCTTCCTGGAGAACGGCCAACGAGCAAAAAAATTGGCCAGCCCTTTTTTATACCTCGACTAGCCATTTAACCGGGAAGGATACCGTTGGTCTTCTCCAACGATACCGCTAGATTGCTTTCCTGTTAGAAACGAGATCATGGTCATCTCTCACGAAACTAACCTGCAACCAAGACCGTATGACC…
>JXD142
CCGCTTCGATAAGCTACAATACGTGGGTAGATCAGCGTTGTACGTAAAATTTAGTGCGAATATAACGAAAGAATTCCCGCTGCAGCGTTTCTCCGTAGCGTGGAACTATGTAACAAGCAAGCCTTACCTGGCAGCAACTATAACAGCAAAGGGGTATGCGAAAAAGTTTGCATGAAAAAATTCTTCCGCATCGACCGGCTCACGGCTGGGTTACGTCCTTCCTGGAGAACGGCCAACGAGCAAAAAAATTGGCCAGCCCTTTTTTATACCTCGACTAGCCATTTAACCGGGAAGGATACCGTTGGTCTTCTCCAACGATACCGCTAGATTGCTTTCCTGTTAGAAACGAGATCATGGTCATCTCTCACGAAACTAACCTGCAACCAAGACCGTATGACC…
>JXD143
CCGCTTCGATAAGCTACAATACGTGGGTAGATCAGCGTTGTACGTAAAATTTAGTGCGAATATAACGAAAGAATTCCCGCTGCAGCGTTTCTCCGTAGCGTGGAACTATGTAACAAGCAAGCCTTACCTGGCAGCAACTATAACAGCAAAGGGGTATGCGAAAAAGTTTGCATGAAAAAATTCTTCCGCATCGACCGGCTCACGGCTGGGTTACGTCCTTCCTGGAGAACGGCCAACGAGCAAAAAAATTGGCCAGCCCTTTTTTATACCTCGACTAGCCATTTAACCGGGAAGGATACCGTTGGTCTTCTCCAACGATACCGCTAGATTGCTTTCCTGTTAGAAACGAGATCATGGTCATCTCTCACGAAACTAACCTGCAACCAAGACCGTATGACC…
>JXD144
CCGCTTCGATAAGCTACAATACGTGGGTAGATCAGCGTTGTACGTAAAATTTAGTGCGAATATAACGAAAGAATTCCCGCTGCAGCGTTTCTCCGTAGCGTGGAACTATGTAACAAGCAAGCCTTACCTGGCAGCAACTATAACAGCAAAGGGGTATGCGAAAAAGTTTGCATGAAAAAATTCTTCCGCATCGACCGGCTCACGGCTGGGTTACGTCCTTCCTGGAGAACGGCCAACGAGCAAAAAAATTGGCCAGCCCTTTTTTATACCTCGACTAGCCATTTAACCGGGAAGGATACCGTTGGTCTTCTCCAACGATACCGCTAGATTGCTTTCCTGTTAGAAACGAGATCATGGTCATCTCTCACGAAACTAACCTGCAACCAAGACCGTATGACC…
>JXD145
CCGCTTCGATAAGCTACAATACGTGGGTAGATCAGCGTTGTACGTAAAATTTAGTGCGAATATAACGAAAGAATTCCCGCTGCAGCGTTTCTCCGTAGCGTGGAACTATGTAACAAGCAAGCCTTACCTGGCAGCAACTATAACAGCAAAGGGGTATGCGAAAAAGTTTGCATGAAAAAATTCTTCCGCATCGACCGGCTCACGGCTGGGTTACGTCCTTCCTGGAGAACGGCCAACGAGCAAAAAAATTGGCCAGCCCTTTTTTATACCTCGACTAGCCATTTAACCGGGAAGGATACCGTTGGTCTTCTCCAACGATACCGCTAGATTGCTTTCCTGTTAGAAACGAGATCATGGTCATCTCTCACGAAACTAACCTGCAACCAAGACCGTATGACC…
>JXD146
CCGCTTCGATAAGCTACAATACGTGGGTAGATCAGCGTTGTACGTAAAATTTAGTGCGAATATAACGAAAGAATTCCCGCTGCAGCGTTTCTCCGTAGCGTGGAACTATGTAACAAGCAAGCCTTACCTGGCAGCAACTATAACAGCAAAGGGGTATGCGAAAAAGTTTGCATGAAAAAATTCTTCCGCATCGACCGGCTCACGGCTGGGTTACGTCCTTCCTGGAGAACGGCCAACGAGCAAAAAAATTGGCCAGCCCTTTTTTATACCTCGACTAGCCATTTAACCGGGAAGGATACCGTTGGTCTTCTCCAACGATACCGCTAGATTGCTTTCCTGTTAGAAACGAGATCATGGTCATCTCTCACGAAACTAACCTGCAACCAAGACCGTATGACC…
>JXD147
CCGCTTCGATAAGCTACAATACGTGGGTAGATCAGCGTTGTACGTAAAATTTAGTGCGAATATAACGAAAGAATTCCCGCTGCAGCGTTTCTCCGTAGCGTGGAACTATGTAACAAGCAAGCCTTACCTGGCAGCAACTATAACAGCAAAGGGGTATGCGAAAAAGTTTGCATGAAAAAATTCTTCCGCATCGACCGGCTCACGGCTGGGTTACGTCCTTCCTGGAGAACGGCCAACGAGCAAAAAAATTGGCCAGCCCTTTTTTATACCTCGACTAGCCATTTAACCGGGAAGGATACCGTTGGTCTTCTCCAACGATACCGCTAGATTGCTTTCCTGTTAGAAACGAGATCATGGTCATCTCTCACGAAACTAACCTGCAACCAAGACCGTATGACC…
>JXD148
CCGCTTCGCCGATAAGCTACAATACGTGAGTAGATCAGCGTTGTACGTAAAATTTAGTGCGAATATAACGAAAGAATTCCCGCTGCAGCGTTTCTCCGTAGCGTGGAACTATGTAACAAGCAAGCCTTACCTGGCAGCAACTATAACAGCAAAGGGGTATGCGAAAAAGTTTGCATGAAAAAATTCTTCCGCATCGACCGGCTCACGGCTGGGTTACGTCCTTCCTGGAGAACGGCCAACGAGCAAAAAAATTGGCCAGCCCTTTTTTATACCTCGACTAGCCATTTAACCGGGAAGGATACCGTTGGTCTTCTCCAACGATACCGCTAGATTGCTTTCCTGTTAGAAACGAGATCATGGTCATCTCTCACGAAACTAACCTGCAACCAAGACCGTATG…
>JXD149
CCGCTTCGCCGATAAGCTACAATACGTGAGTAGATCAGCGTTGTACGTAAAATTTAGTGCGAATATAACGAAAGAATTCCCGCTGCAGCGTTTCTCCGTAGCGTGGAACTATGTAACAAGCAAGCCTTACCTGGCAGCAACTATAACAGCAAAGGGGTATGCGAAAAAGTTTGCATGAAAAAATTCTTCCGCATCGACCGGCTCACGGCTGGGTTACGTCCTTCCTGGAGAACGGCCAACGAGCAAAAAAATTGGCCAGCCCTTTTTTATACCTCGACTAGCCATTTAACCGGGAAGGATACCGTTGGTCTTCTCCAACGATACCGCTAGATTGCTTTCCTGTTAGAAACGAGATCATGGTCATCTCTCACGAAACTAACCTGCAACCAAGACCGTATG…
>JXD150
CCGCTTCGCCGATAAGCTACAATACGTGAGTAGATCAGCGTTGTACGTAAAATTTAGTGCGAATATAACGAAAGAATTCCCGCTGCAGCGTTTCTCCGTAGCGTGGAACTATGTAACAAGCAAGCCTTACCTGGCAGCAACTATAACAGCAAAGGGGTATGCGAAAAAGTTTGCATGAAAAAATTCTTCCGCATCGACCGGCTCACGGCTGGGTTACGTCCTTCCTGGAGAACGGCCAACGAGCAAAAAAATTGGCCAGCCCTTTTTTATACCTCGACTAGCCATTTAACCGGGAAGGATACCGTTGGTCTTCTCCAACGATACCGCTAGATTGCTTTCCTGTTAGAAACGAGATCATGGTCATCTCTCACGAAACTAACCTGCAACCAAGACCGTATG…
>JXD151
CCGCTTCGCCGATAAGCTACAATACGTGAGTAGATCAGCGTTGTACGTAAAATTTAGTGCGAATATAACGAAAGAATTCCCGCTGCAGCGTTTCTCCGTAGCGTGGAACTATGTAACAAGCAAGCCTTACCTGGCAGCAACTATAACAGCAAAGGGGTATGCGAAAAAGTTTGCATGAAAAAATTCTTCCGCATCGACCGGCTCACGGCTGGGTTACGTCCTTCCTGGAGAACGGCCAACGAGCAAAAAAATTGGCCAGCCCTTTTTTATACCTCGACTAGCCATTTAACCGGGAAGGATACCGTTGGTCTTCTCCAACGATACCGCTAGATTGCTTTCCTGTTAGAAACGAGATCATGGTCATCTCTCACGAAACTAACCTGCAACCAAGACCGTATG…
>JXD152
CCGCTTCGCCGATAAGCTACAATACGTGAGTAGATCAGCGTTGTACGTAAAATTTAGTGCGAATATAACGAAAGAATTCCCGCTGCAGCGTTTCTCCGTAGCGTGGAACTATGTAACAAGCAAGCCTTACCTGGCAGCAACTATAACAGCAAAGGGGTATGCGAAAAAGTTTGCATGAAAAAATTCTTCCGCATCGACCGGCTCACGGCTGGGTTACGTCCTTCCTGGAGAACGGCCAACGAGCAAAAAAATTGGCCAGCCCTTTTTTATACCTCGACTAGCCATTTAACCGGGAAGGATACCGTTGGTCTTCTCCAACGATACCGCTAGATTGCTTTCCTGTTAGAAACGAGATCATGGTCATCTCTCACGAAACTAACCTGCAACCAAGACCGTATG…
>JXD153
CCGCTTCGCCGATAAGCTACAATACGTGAGTAGATCAGCGTTGTACGTAAAATTTAGTGCGAATATAACGAAAGAATTCCCGCTGCAGCGTTTCTCCGTAGCGTGGAACTATGTAACAAGCAAGCCTTACCTGGCAGCAACTATAACAGCAAAGGGGTATGCGAAAAAGTTTGCATGAAAAAATTCTTCCGCATCGACCGGCTCACGGCTGGGTTACGTCCTTCCTGGAGAACGGCCAACGAGCAAAAAAATTGGCCAGCCCTTTTTTATACCTCGACTAGCCATTTAACCGGGAAGGATACCGTTGGTCTTCTCCAACGATACCGCTAGATTGCTTTCCTGTTAGAAACGAGATCATGGTCATCTCTCACGAAACTAACCTGCAACCAAGACCGTATG…
>JXD154
CCGCTTCGCCGATAAGCTACAATACGTGAGTAGATCAGCGTTGTACGTAAAATTTAGTGCGAATATAACGAAAGAATTCCCGCTGCAGCGTTTCTCCGTAGCGTGGAACTATGTAACAAGCAAGCCTTACCTGGCAGCAACTATAACAGCAAAGGGGTATGCGAAAAAGTTTGCATGAAAAAATTCTTCCGCATCGACCGGCTCACGGCTGGGTTACGTCCTTCCTGGAGAACGGCCAACGAGCAAAAAAATTGGCCAGCCCTTTTTTATACCTCGACTAGCCATTTAACCGGGAAGGATACCGTTGGTCTTCTCCAACGATACCGCTAGATTGCTTTCCTGTTAGAAACGAGATCATGGTCATCTCTCACGAAACTAACCTGCAACCAAGACCGTATG…
>JXD155
CCGCTTCGATAAGCTACAATACGTGGGTAGATCAGCGTTGTACGTAAAATTTAGTGCGAATATAACGAAAGAATTCCCGCTGCAGCGTTTCTCCGTAGCGTGGAACTATGTAACAAGCAAGCCTTACCTGGCAGCAACTATAACAGCAAAGGGGTATGCGAAAAAGTTTGCATGAAAAAATTCTTCCGCATCGACCGGCTCACGGCTGGGTTACGTCCTTCCTGGAGAACGGCCAACGAGCAAAAAAATTGGCCAGCCCTTTTTTATACCTCGACTAGCCATTTAACCGGGAAGGATACCGTTGGTCTTCTCCAACGATACCGCTAGATTGCTTTCCTGTTAGAAACGAGATCATGGTCATCTCTCACGAAACTAACCTGCAACCAAGACCGTATGACC…
>JXD156
CCGCTTCGATAAGCTACAATACGTGGGTAGATCAGCGTTGTACGTAAAATTTAGTGCGAATATAACGAAAGAATTCCCGCTGCAGCGTTTCTCCGTAGCGTGGAACTATGTAACAAGCAAGCCTTACCTGGCAGCAACTATAACAGCAAAGGGGTATGCGAAAAAGTTTGCATGAAAAAATTCTTCCGCATCGACCGGCTCACGGCTGGGTTACGTCCTTCCTGGAGAACGGCCAACGAGCAAAAAAATTGGCCAGCCCTTTTTTATACCTCGACTAGCCATTTAACCGGGAAGGATACCGTTGGTCTTCTCCAACGATACCGCTAGATTGCTTTCCTGTTAGAAACGAGATCATGGTCATCTCTCACGAAACTAACCTGCAACCAAGACCGTATGACC…
>JXD157
CCGCTTCGATAAGCTACAATACGTGGGTAGATCAGCGTTGTACGTAAAATTTAGTGCGAATATAACGAAAGAATTCCCGCTGCAGCGTTTCTCCGTAGCGTGGAACTATGTAACAAGCAAGCCTTACCTGGCAGCAACTATAACAGCAAAGGGGTATGCGAAAAAGTTTGCATGAAAAAATTCTTCCGCATCGACCGGCTCACGGCTGGGTTACGTCCTTCCTGGAGAACGGCCAACGAGCAAAAAAATTGGCCAGCCCTTTTTTATACCTCGACTAGCCATTTAACCGGGAAGGATACCGTTGGTCTTCTCCAACGATACCGCTAGATTGCTTTCCTGTTAGAAACGAGATCATGGTCATCTCTCACGAAACTAACCTGCAACCAAGACCGTATGACC…
>JXD158
CCGCTTCGATAAGCTACAATACGTGGGTAGATCAGCGTTGTACGTAAAATTTAGTGCGAATATAACGAAAGAATTCCCGCTGCAGCGTTTCTCCGTAGCGTGGAACTATGTAACAAGCAAGCCTTACCTGGCAGCAACTATAACAGCAAAGGGGTATGCGAAAAAGTTTGCATGAAAAAATTCTTCCGCATCGACCGGCTCACGGCTGGGTTACGTCCTTCCTGGAGAACGGCCAACGAGCAAAAAAATTGGCCAGCCCTTTTTTATACCTCGACTAGCCATTTAACCGGGAAGGATACCGTTGGTCTTCTCCAACGATACCGCTAGATTGCTTTCCTGTTAGAAACGAGATCATGGTCATCTCTCACGAAACTAACCTGCAACCAAGACCGTATGACC…
>JXD159
CCGCTTCGCCGATAAGCTACAATACGTGGGTAGATCAGCGTTGTACGTAAAATTTAGTGCGAATATAACGAAAGAATTCCCGCTGCAGCGTTTCTCCGTAGCGTGGAACTATGTAACAAGCAAGCCTTACCTGGCAGCAACTATAACAGCAAAGGGGTATGCGAAAAAGTTTGCATGAAAAAATTCTTCCGCATCGACCGGCTCACGGCTGGGTTACGTCCTTCCTGGAGAACGGCCAACGAGCAAAAAAATTGGCCAGCCCTTTTTTATACCTCGACTAGCCATTTAACCGGGAAGGATACCGTTGGTCTTCTCCAACGATACCGCTAGATTGCTTTCCTGTTAGAAACGAGATCATGGTCATCTCTCACGAAACTAACCTGCAACCAAGACCGTATG…
>JXD160
CCGCTTCGCCGATAAGCTACAATACGTGGGTAGATCAGCGTTGTACGTAAAATTTAGTGCGAATATAACGAAAGAATTCCCGCTGCAGCGTTTCTCCGTAGCGTGGAACTATGTAACAAGCAAGCCTTACCTGGCAGCAACTATAACAGCAAAGGGGTATGCGAAAAAGTTTGCATGAAAAAATTCTTCCGCATCGACCGGCTCACGGCTGGGTTACGTCCTTCCTGGAGAACGGCCAACGAGCAAAAAAATTGGCCAGCCCTTTTTTATACCTCGACTAGCCATTTAACCGGGAAGGATACCGTTGGTCTTCTCCAACGATACCGCTAGATTGCTTTCCTGTTAGAAACGAGATCATGGTCATCTCTCACGAAACTAACCTGCAACCAAGACCGTATG…
>JXD161
CCGCTTCGCCGATAAGCTACAATACGTGGGTAGATCAGCGTTGTACGTAAAATTTAGTGCGAATATAACGAAAGAATTCCCGCTGCAGCGTTTCTCCGTAGCGTGGAACTATGTAACAAGCAAGCCTTACCTGGCAGCAACTATAACAGCAAAGGGGTATGCGAAAAAGTTTGCATGAAAAAATTCTTCCGCATCGACCGGCTCACGGCTGGGTTACGTCCTTCCTGGAGAACGGCCAACGAGCAAAAAAATTGGCCAGCCCTTTTTTATACCTCGACTAGCCATTTAACCGGGAAGGATACCGTTGGTCTTCTCCAACGATACCGCTAGATTGCTTTCCTGTTAGAAACGAGATCATGGTCATCTCTCACGAAACTAACCTGCAACCAAGACCGTATG…
>JXD162
CCGCTTCGCCGATAAGCTACAATACGTGGGTAGATCAGCGTTGTACGTAAAATTTAGTGCGAATATAACGAAAGAATTCCCGCTGCAGCGTTTCTCCGTAGCGTGGAACTATGTAACAAGCAAGCCTTACCTGGCAGCAACTATAACAGCAAAGGGGTATGCGAAAAAGTTTGCATGAAAAAATTCTTCCGCATCGACCGGCTCACGGCTGGGTTACGTCCTTCCTGGAGAACGGCCAACGAGCAAAAAAATTGGCCAGCCCTTTTTTATACCTCGACTAGCCATTTAACCGGGAAGGATACCGTTGGTCTTCTCCAACGATACCGCTAGATTGCTTTCCTGTTAGAAACGAGATCATGGTCATCTCTCACGAAACTAACCTGCAACCAAGACCGTATG…
>JXD163
CCGCTTCGCCGATAAGCTACAATACGTGGGTAGATCAGCGTTGTACGTAAAATTTAGTGCGAATATAACGAAAGAATTCCCGCTGCAGCGTTTCTCCGTAGCGTGGAACTATGTAACAAGCAAGCCTTACCTGGCAGCAACTATAACAGCAAAGGGGTATGCGAAAAAGTTTGCATGAAAAAATTCTTCCGCATCGACCGGCTCACGGCTGGGTTACGTCCTTCCTGGAGAACGGCCAACGAGCAAAAAAATTGGCCAGCCCTTTTTTATACCTCGACTAGCCATTTAACCGGGAAGGATACCGTTGGTCTTCTCCAACGATACCGCTAGATTGCTTTCCTGTTAGAAACGAGATCATGGTCATCTCTCACGAAACTAACCTGCAACCAAGACCGTATG…
>JXD164
CCGCTTCGCCGATAAGCTACAATACGTGGGTAGATCAGCGTTGTACGTAAAATTTAGTGCGAATATAACGAAAGAATTCCCGCTGCAGCGTTTCTCCGTAGCGTGGAACTATGTAACAAGCAAGCCTTACCTGGCAGCAACTATAACAGCAAAGGGGTATGCGAAAAAGTTTGCATGAAAAAATTCTTCCGCATCGACCGGCTCACGGCTGGGTTACGTCCTTCCTGGAGAACGGCCAACGAGCAAAAAAATTGGCCAGCCCTTTTTTATACCTCGACTAGCCATTTAACCGGGAAGGATACCGTTGGTCTTCTCCAACGATACCGCTAGATTGCTTTCCTGTTAGAAACGAGATCATGGTCATCTCTCACGAAACTAACCTGCAACCAAGACCGTATG…
>JXD165
CCGCTTCGCCGATAAGCTACAATACGTGGGTAGATCAGCGTTGTACGTAAAATTTAGTGCGAATATAACGAAAGAATTCCCGCTGCAGCGTTTCTCCGTAGCGTGGAACTATGTAACAAGCAAGCCTTACCTGGCAGCAACTATAACAGCAAAGGGGTATGCGAAAAAGTTTGCATGAAAAAATTCTTCCGCATCGACCGGCTCACGGCTGGGTTACGTCCTTCCTGGAGAACGGCCAACGAGCAAAAAAATTGGCCAGCCCTTTTTTATACCTCGACTAGCCATTTAACCGGGAAGGATACCGTTGGTCTTCTCCAACGATACCGCTAGATTGCTTTCCTGTTAGAAACGAGATCATGGTCATCTCTCACGAAACTAACCTGCAACCAAGACCGTATG…
>JXD166
CCGCTTCGATAAGCTACAATACGTGGGTAGATCAGCGTTGTACGTAAAATTTAGTGCGAATATAACGAAAGAATTCCCGCTGCAGCGTTTCTCCGTAGCGTGGAACTATGTAACAAGCAAGCCTTACCTGGCAGCAACTATAACAGCAAAGGGGTATGCGAAAAAGTTTGCATGAAAAAATTCTTCCGCATCGACCGGCTCACGGCTGGGTTACGTCCTTCCTGGAGAACGGCCAACGAGCAAAAAAATTGGCCAGCCCTTTTTTATACCTCGACTAGCCATTTAACCGGGAAGGATACCGTTGGTCTTCTCCAACGATACCGCTAGATTGCTTTCCTGTTAGAAACGAGATCATGGTCATCTCTCACGAAACTAACCTGCAACCAAGACCGTATGACC…
>JXD167
CCGCTTCGCCGATAAGCTACAATACGTGGGTAGATCAGCGTTGTACGTAAAATTTAGTGCGAATATAACGAAAGAATTCCCGCTGCAGCGTTTCTCCGTAGCGTGGAACTATGTAACAAGCAAGCCTTACCTGGCAGCAACTATAACAGCAAAGGGGTATGCGAAAAAGTTTGCATGAAAAAATTCTTCCGCATCGACCGGCTCACGGCTGGGTTACGTCCTTCCTGGAGAACGGCCAACGAGCAAAAAAATTGGCCAGCCCTTTTTTATACCTCGACTAGCCATTTAACCGGGAAGGATACCGTTGGTCTTCTCCAACGATACCGCTAGATTGCTTTCCTGTTAGAAACGAGATCATGGTCATCTCTCACGAAACTAACCTGCAACCAAGACCGTATG…
>JXD169
CCGCTTCGATAAGCTACAATACGTGGGTAGATCAGCGTTGTACGTAAAATTTAGTGCGAATATAACGAAAGAATTCCCGCTGCAGCGTTTCTCCGTAGCGTGGAACTATGTAACAAGCAAGCCTTACCTGGCAGCAACTATAACAGCAAAGGGGTATGCGAAAAAGTTTGCATGAAAAAATTCTTCCGCATCGACCGGCTCACGGCTGGGTTACGTCCTTCCTGGAGAACGGCCAACGAGCAAAAAAATTGGCCAGCCCTTTTTTATACCTCGACTAGCCATTTAACCGGGAAGGATACCGTTGGTCTTCTCCAACGATACCGCTAGATTGCTTTCCTGTTAGAAACGAGATCATGGTCATCTCTCACGAAACTAACCTGCAACCAAGACCGTATGACC…
>JXD170
CCGCTTCGCCGATAAGCTACAATACGTGGGTAGATCAGCGTTGTACGTAAAATTTAGTGCGAATATAACGAAAGAATTCCCGCTGCAGCGTTTCTCCGTAGCGTGGAACTATGTAACAAGCAAGCCTTACCTGGCAGCAACTATAACAGCAAAGGGGTATGCGAAAAAGTTTGCATGAAAAAATTCTTCCGCATCGACCGGCTCACGGCTGGGTTACGTCCTTCCTGGAGAACGGCCAACGAGCAAAAAAATTGGCCAGCCCTTTTTTATACCTCGACTAGCCATTTAACCGGGAAGGATACCGTTGGTCTTCTCCAACGATACCGCTAGATTGCTTTCCTGTTAGAAACGAGATCATGGTCATCTCTCACGAAACTAACCTGCAACCAAGACCGTATG…
>JXD171
CCGCTTCGCCGATAAGCTACAATACGTGGGTAGATCAGCGTTGTACGTAAAATTTAGTGCGAATATAACGAAAGAATTCCCGCTGCAGCGTTTCTCCGTAGCGTGGAACTATGTAACAAGCAAGCCTTACCTGGCAGCAACTATAACAGCAAAGGGGTATGCGAAAAAGTTTGCATGAAAAAATTCTTCCGCATCGACCGGCTCACGGCTGGGTTACGTCCTTCCTGGAGAACGGCCAACGAGCAAAAAAATTGGCCAGCCCTTTTTTATACCTCGACTAGCCATTTAACCGGGAAGGATACCGTTGGTCTTCTCCAACGATACCGCTAGATTGCTTTCCTGTTAGAAACGAGATCATGGTCATCTCTCACGAAACTAACCTGCAACCAAGACCGTATG…
>JXD172
CCGCTTCGCCGATAAGCTACAATACGTGGGTAGATCAGCGTTGTACGTAAAATTTAGTGCGAATATAACGAAAGAATTCCCGCTGCAGCGTTTCTCCGTAGCGTGGAACTATGTAACAAGCAAGCCTTACCTGGCAGCAACTATAACAGCAAAGGGGTATGCGAAAAAGTTTGCATGAAAAAATTCTTCCGCATCGACCGGCTCACGGCTGGGTTACGTCCTTCCTGGAGAACGGCCAACGAGCAAAAAAATTGGCCAGCCCTTTTTTATACCTCGACTAGCCATTTAACCGGGAAGGATACCGTTGGTCTTCTCCAACGATACCGCTAGATTGCTTTCCTGTTAGAAACGAGATCATGGTCATCTCTCACGAAACTAACCTGCAACCAAGACCGTATG…
>JXD173
CCGCTTCGCCGATAAGCTACAATACGTGGGTAGATCAGCGTTGTACGTAAAATTTAGTGCGAATATAACGAAAGAATTCCCGCTGCAGCGTTTCTCCGTAGCGTGGAACTATGTAACAAGCAAGCCTTACCTGGCAGCAACTATAACAGCAAAGGGGTATGCGAAAAAGTTTGCATGAAAAAATTCTTCCGCATCGACCGGCTCACGGCTGGGTTACGTCCTTCCTGGAGAACGGCCAACGAGCAAAAAAATTGGCCAGCCCTTTTTTATACCTCGACTAGCCATTTAACCGGGAAGGATACCGTTGGTCTTCTCCAACGATACCGCTAGATTGCTTTCCTGTTAGAAACGAGATCATGGTCATCTCTCACGAAACTAACCTGCAACCAAGACCGTATG…
>B.grahami
CCGCTTCGCCGATAAGCTACAATACGTGAGTAGATCAGCGTTGTACGTAAAATTTAGTGCGAATATAACGAAAGAATTCCCGCTGCAGCGTTTCTCCGTAGCGTGGAACTATGTAACAAGCAAGCCTTACCTGGCAGCAACTATAACAGCAAAGGGGTATGCGAAAAAGTTTGCATGAAAAAATTCTTCCGCATCGACCGGCTCACGGCTGGGTTACGTCCTTCCTGGAGAACGGCCAACGAGCAAAAAAATTGGCCAGCCCTTTTTTATACCTCGACTAGCCATTTAACCGGGAAGGATACCGTTGGTCTTCTCCAACGATACCGCTAGATTGCTTTCCTGTTAGAAACGAGATCATGGTCATCTCTCACGAAACTAACCTGCAACCAAGACCGTATG…
Haplotype sequence after phase for phlyogenetic analysis
>Hap_1 GCACCGTTATGGATTTGGTGGAATAGATACACCTTTATCATATGCCTGGCGATGGCTGAT
>Hap_2 GCACCGTTATTGATTTGGTGGAATAGATACACCTTTATCATATGCCTGGCGATGGCTGAT
>Hap_3 GCACCGTTATTGATTTGGTGGAATAGATACACCTTTATCATATGCCTGGCGATGGCTAAT
>Hap_4 CCGGCACCGTTATTGATTTAGTGGAATGGATACACCATCACACCGATGCTTTGCATTTGCAACTCCCGTTTTGCGGCGTGCATATGTTATGCCTGTCAATGGCGAT
>Hap_5 CCGACACCGTTATTGATTTAATGGAATGGGTACACCTCACACCGATGCTTTGCATTTGCAACTCCCGTTTTGCGGCGTGCATATGTTATGTCTATCGATGGCGAA
>Hap_6 GCACCGTTATTGATTGGTGGAATAGATACACCTTTATCATATGCCTGGCGATGGCTGAT
>Hap_7 GCTCCGTTATTGATTGGTGGAATAGATACACCTTTATCATATGCCTGGCGATGGCTGAT
>Hap_8 CCGACACCGTTATTGATTTAATGGAATGGGTACACCTCACACCGATGCTTTGCATTTGCAACTCCCGTTTTGCGGCGTGCATATGTTATGTCTATCAATGGCGAA
>Hap_9 CCGACACCGTTATTGATTTAATGGAATGGGTACACCCCACACCGATGCTTTGCATTTGCAACTCCCGTTTTGCGGCGTGCATATGTTATGTCTATCGATGGCGAA
>Hap_10 GCACCGTTATTGATGTGGTGGAATAGATACACCTTTATCATATGCCTGGCGATGGCTGAT
>Hap_11 ACACCGTTATGGATTTAATGGAATGGGTACACCTCACACCGATGCTTTGCATTTGCAACTCCCGTTTTGCGGCGTGCATATGTACGGTCAATCGCTGGCGAA
>Hap_12 ACACCGTTATTGATTTAATGGAATGGGTACACCTCACACCGATGCTTTGCATTTGCAACTCCCGTTTTGCGGCGTGCATATGTTATGTCTATCGATGGCGAA
>Hap_13 GCATCGTTATTGATTTGGTGGAATAGATACACCTTTATCATATGCCTGGTGATGGCTGAT
>Hap_14 CCGACACCGTTATTGATTTAATGGAATGGGTACACCCCACACCGATGCTTTGCATTTGCAACTCCCGTTTTGCGGCGTGCATATGTTATGTCTATCAATGGCGAA
>Hap_15 CCGACACCGTTATTGATTTAATGGAATGGGTACACCCCACACTGATGCTTTGCATTTGCAACTCCCGTTTTGCGGCGTGCATATGTTATGTCTATCAATGGCGAA
>Hap_16 CCGGCACCGTTATTGATTTAATGGAATGGATACACCTCACACCGATGCTTTGCATTTGCAACTCCCGTTTTGCGGCGTGCATATGTTATGTCTATCAATGGCGAA
>Hap_17 CCGGCACCGTTATTGATTTAATGGAATGGATACACCCCACACCGATGCTTTGCATTTGCAACTCCCGTTTTGCGGCGTGCATATGTTATGTCTATCAATGGCGAA
>Hap_18 CCGGCACCGTTATTGATTTAATGGAATGGATACACCCCACACTGATGCTTTGCATTTGCAACTCCCGTTTTGCGGCGTGCATATGTTATGTCTATCAATGGCGAA
>Hap_19 CCGGCACAGTAGCTTATTGATTTAATGGAATGGATACATCCCACACTGATGCTTTGCATTTGCAACTCCCGTTTTGCGGCGTGCATATGTTATGTCTATCAATGGCGAA
>Hap_20 CCGGCACAGTAGCTTATGGATGTAATGGAATGGATACATCCCACACTGATGCTTTGCATTTGCAACTCCCGTTTTGCGGCGTGCATATGTTATGTCTATCAATGGCGAA
>Hap_21 CCGACACCGTTATTGATTTAATGGAATGGATACACCTCACACCGATGCTTTGCATTTGCAACTCCCGTTTTGCGGCGTGCATATGTTATGTCTATCAATGGCGAA
>Hap_22 CCGGCACCGTTATTGATTTAATGGAAAGGATACACCCCACACTGATGCTTTGCATTTGCAACTCCCGTTTTGCGGCGTGCATATGTTATGTCTATCAATGGCGAA
>Hap_23 CCGACACCGTTATTGATGTAATGGAATGGGTACACCTCACACCGATGCTTTGCATTTGCAACTCCCGTTTTGCGGCGTGCATATGTTATGTCTATCGATGGCGAA
>Hap_24 CCGGCACCGTTATTGATGTAATGGAATGGATACACCCCACACCGATGCTTTGCATTTGCAACTCCCGTTTTGCGGCGTGCATATGTTATGTCTATCAATGGCGAA
>Hap_25 CCGGCACCGTTATTGATTTAAGGAATGGATACACCCCACACTGATGCTTTGCATTTGCAACTCCCGTTTTGCGGCGTGCATATGTTATGTCTATCAATGGCGAA
>Hap_26 CCGGCACCGTTATTGATTTAAGGCCTGTATACACCCCACACTGATGCTTTGCATTTGCAACTCCCGTTTTGCGGCGTGCATATGTTATGTCTATCAATGGCGAA
>Hap_27 GCACCGTTATTGATTTAATGGAATGGATACACCTCACACCGATGCTTTGCATTTGCAACTCCCGTTTTGCGGCGTGCATATGTTATGTCTATCAATGGCGAA
>Hap_28 GCACCGTTATTGATTTAATGGAATGGATACACCCCACACCGATGCTTTGCATTTGCAACTCCCGTTTTGCGGCGTGCATATGTTATGTCTATCAATGGCGAA
>Hap_29 CCGGCACCGTTATTGATTTAATGGAATGGATACACCCCACACCGATGCTTTGCATTTGCAACTCCCGTTTTGCGGCGTGCATATGTTATGTGTATCAATGGCGAA
>Hap_30 CCGGCACCGTTATTGATTTAATGGAATGGATACACCTCACACTGATGCTTTGCATTTGCAACTCCCGTTTTGCGGCGTGCATATGTTATGTCTATCAATAGCGAA
>Hap_31 CCGGCACCGTTATTGATTTAATGGAATGGATACATCCCACACTGATGCTTTGCATTTGCAACTCCCGTTTTGCGGCGTGCATATGTTATGTCTATCAATGGCGAA
>Hap_32 CCGACACCGTTATTGATTTGGTAAAATGGACCTCACACCGATGCTTTGCATTTGCAACTCCCGTTTTGCGGCGTGCATATGTTATGCCTGTCAACGCTGGA
>Hap_33 CCGACACCGCATGGAATTTAATGGAATGGGTACACCTCACACCGATGCTTTGCATTTGCAACTCCCGTTTTGCGGCGTGCATATGTTATGTCTATCAATGGCGAA
>Hap_34 CCGGCACAGTAGCTTATTGATTTAATGGAATGGATACACCCCACACTGATGCTTTGCATTTGCAACTCCCGTTTTGCGGCGTGCATATGTTATGTCTATCAATGGCGAA
>Hap_35 CCGGCACCGTTATTGATTTAATGGAATGGATACACCCCACACTGATGCTTTGCATTTGCAACTCCCGTTTTGCGGCGTGCATATGTTATATCTATCAATGGCGAA
>Hap_36 CCGGCACAGTAGCTTATTGATTTAATGGAATGTATACATCCCACACTGATGCTTTGCATTTGCAACTCCCGTTTTGCGGCGTGCATATGTTATGTCTATCAATGGCGAA
>Hap_37 CCGGTACCGTTATTGATTTAATGGAATGGATACACTTCACACTGATGCTTTGCATTTGCAACTCCCGTTTTGCGGCGTGCATATGTTATATCTATCAATGGCGAA
>Hap_38 CCGGCACCGTTAGTGATTTAATGGAATGGATACACCTCACACCGATGCTTTGCATTTGCAACTCCCGTTTTGCGGCGTGCATATGTTATATCTATCAATGGCGAA
>Hap_39 CCGGCACCGTTATTGGATGTAATGGAATGGATACACCCCACACCGATGCTTTGCATTTGCAACTCCCGTTTTGCGGCGTGCATATGTTATGTCTATCAATGGCGAA
>Hap_40 CCGGCACCGTTATTTGATTTAATGGAATGGATACACCCCACACTGATGCTTTGCATTTGCAACTCCCGTTTTGCGGCGTGCATATGTTATGTCTATCAATGGCGAA
>Hap_41 CCGGCACCGTTATGGATTTAATGGAATGGATACACCTCACACCGATGCTTTGCATTTGCAACTCCCGTTTTGCGGCGTGCATATGTTATGTCTATCAATGGCGAA
>Hap_42 CCGACACCGTTATTGATTTAATGGAATGGATACACCCCACACCGATGCTTTGCATTTGCAACTCCCGTTTTGCGGCGTGCATATGTTATGTCTATCAATGGCGAA
>Hap_43 CCGACACCGTTATTGGATTAATGGAATGGATACACCCCACACCGATGCTTTGCATTTGCAACTCCCGTTTTGCGGCGTGCATATGTTATGTCTATCAATGGCGAA
The interrelationship of locus sequences with post-typed sequences
Hap_1: 2 [56-1 56-2]
Hap_2: 82 [57-1 57-2 58-1 59-1 62-1 62-2 63-1 63-2 72-1 72-2 74-1 76-1 76-2 78-1 78-2 85-1 93-1 101-1 101-2 102-1 102-2 103-1 103-2 104-1 104-2 113-1 113-2 117-1 117-2 119-1 119-2 134-1 134-2 135-1 135-2 136-1 136-2 137-1 137-2 138-1 138-2 139-1 139-2 141-1 142-1 143-1 144-1 144-2 145-1 145-2 146-1 146-2 147-1 147-2 155-1 155-2 156-1 156-2 157-1 169-1 169-2 c74-1 c74-2 c75-1 c75-2 c76-1 c76-2 c77…
Hap_3: 11_[58-2 59-2 74-2 85-2 141-2 142-2 143-2 157-2 158-1 158-2 c82-2]
Hap_4: 4 [60-1 60-2 61-1 61-2]
Hap _5: 58 [64-1 64-2 65-1 65-2 73-1 73-2 80-1 82-1 88-1 88-2 89-1 89-2 98-1 98-2 99-1 99-2 100-1 120-1 120-2 123-1 123-2 124-1 124-2 125-1 125-2 126-1 126-2 128-1 128-2 130-1 130-2 131-1 131-2 132-1 132-2 133-1 133-2 149-1 149-2 150-1 150-2 151-1 151-2_152-1 152-2 153-1 153-2 154-1 154-2 c65-1 c65-2 c68-1 c69-1 c69-2 c70-1 c71-1 c71-2 c72-1]
Hap_6: 3 [66-1 111-1 111-2]
Hap_7: 1[66-2]
Hap_8: 5 [80-2 95-1 95-2 100-2 c72-2]
Hap_9: 1 [82-2]
Hap_10: 2[87-1_87-2]
Hap_11: 1[91-1]
Hap_12: 1[91-2)
Hap_13: 1[93-2]
Hap_14: 3[97-1 148-1 c67-1]
Hap_15: 3[97-2 148-2 c67-2]
Hap_16: 6[105-1 159-1 159-2 160-1 163-1 164-1]
Hap_17: 11[105-2 106-1 109-1 116-1 163-2 164-2 165-1 165-2 167-1 170-1 170-2]
Hap_18: 3[106-2 109-2 087-1]
Hap_19: 11[107-1 107-2 161-1 161-2 171-1 171-2 173-1 173-2 c86-2 c90-1 c90-2]
Hap_20: 2[108-1 108-2]
Hap_21: 6[110-1 110-2 c95-1 c96-1 c97-1 c97-2]
Hap_22: 1[116-2]
Hap_23: 5[129-1 129-2 c66-1 c66-2 c68-2]
Hap_24: 1[160-2]
Hap_25: 1[162-1]
Hap_26: 1[162-2]
Hap_27: 1[166-1]
Hap_28: 1[166-2]
Hap_29: 1[167-2]
Hap_30: 1[172-1]
Hap_31: 3[172-2 c89-1 c89-2]
Hap_32: 2[B. grahami-1 B. grahami-2]
Hap_33: 1[c70-2]
Hap_34: 1[c86-1]
Hap_35: 2[c87-2 c92-1]
Hap_36: 2[c88-1 c88-2]
Hap_37: 2[c91-1 c91-2]
Hap_38: 1[c92-2]
Hap_39: 1[c93-1]
Hap_40: 1[c93-2]
Hap_41: 2[c94-1 c94-2]
Hap_42: 1[c95-2]
Hap_43: 1[c96-2]

## Sheet: Fig. 5AqPCR
qPCR for abdA and AbdB expression
Tissue types			Replicates	Sample information								v-ATPase		abd-A			v-ATPase		Abd-B
Phenotype (genotype for red unknown)	Developmental stage	Segment		sample name (colony#-pupal stage-bee number-tergite)	Date of extaction	RNA ID	c(ng/ul)	260/280	260/230	500ng RNA	Volume(µL) used for cDNA	Ct	xv	Ct	xa	log2(Xa/Xv)	Ct	xv	Ct	xb	log2(Xb/Xv)
Orange	p4	T5	Rep1	r25p4t5-20	2022-05-08	101	274	2.04	1.74	1.82482	1.82482	24.0105	-0.77404	19.725	-0.271209	1.67037	23.3997	-0.770346	21.5375	-0.550184	0.731363
Orange	p10	T5	Rep1	r10p10t5-6	2022-05-08	102	335	2.06	2.12	1.49254	1.49254	23.9698	-0.761072	21.5003	-0.854796	-0.311344	23.5443	-0.815823	24.5502	-1.50417	-2.28662
Orange	p12	T5	Rep1	r10p12t5-6	2022-05-08	103	335	2.04	2.06	1.49254	1.49254	23.4284	-0.58865	21.9488	-1.00222	-1.37385	22.9103	-0.616441	24.2788	-1.41823	-2.66349
Orange	p13	T5	Rep1	r10p13t5-6	2022-05-08	104	349	2.07	2	1.43266	1.43266	23.5125	-0.61543	22.2528	-1.10217	-1.61693	23.1972	-0.706656	25.076	-1.67067	-3.20238
Orange	p15	T5	Rep1	r10p15t5-6	2022-05-08	105	304	2.06	2.27	1.64474	1.64474	22.3788	-0.254391	21.5656	-0.876265	-2.06582	21.6064	-0.206428	24.0918	-1.35903	-3.82887
Orange	QA	T5	Rep1	r10QAt5-6	2022-05-08	106	237	2.01	1.84	2.1097	2.1097	22.1602	-0.184776	21.7212	-0.927425	-2.46703	21.6549	-0.221657	24.0746	-1.35358	-3.76016
Orange	C0	T5	Rep1	r9C0t5-6	2022-05-08	107	199	2.08	1.71	2.51256	2.51256	22.0335	-0.144418	21.9307	-0.996292	-2.82987	21.3382	-0.122084	25.1215	-1.68509	-5.19219
Orange	C6	T5	Rep1	r9C6t5-6	2022-05-08	108	281	2.06	2.12	1.77936	1.77936	21.5536	0.00840442	22.2387	-1.09754	-3.67387	21.0958	-0.0458583	27.6342	-2.48074	-8.0885
Orange	C12	T5	Rep1	r9C12t5-6	2022-05-08	109	196	2.03	2.01	2.55102	2.55102	22.3253	-0.237357	22.0512	-1.03589	-2.65268	21.7341	-0.246582	25.062	-1.66625	-4.71604
Orange	p4	T5	Rep2	r25p4t5-21	2022-05-08	110	185	2.02	0.93	2.7027	2.7027	23.834	-0.734216	20.0607	-0.396816	1.12082	23.0845	-0.716356	21.913	-0.810485	-0.312693
Orange	p10	T5	Rep2	r10p10t5-7	2022-05-08	111	84	2.09	0.55	5.95238	5.25	23.8678	-0.745	21.754	-0.909488	-0.546418	23.1702	-0.743	24.2992	-1.53404	-2.62776
Orange	p12	T5	Rep2	r10p12t5-7	2022-05-08	112	133	2.04	0.77	3.7594	3.7594	22.1054	-0.18336	20.3321	-0.478983	-0.982038	21.4048	-0.194229	23.119	-1.17617	-3.26193
Orange	p13	T5	Rep2	r10p13t5-7	2022-05-08	113	233	2.03	1.77	2.14592	2.14592	23.9397	-0.767906	21.7124	-0.896867	-0.428399	23.2195	-0.758309	24.7261	-1.66348	-3.0069
Orange	p15	T5	Rep2	r10p15t5-7	2022-05-08	114	214	2.08	1.89	2.33645	2.33645	22.3741	-0.269003	21.233	-0.751751	-1.60365	21.8306	-0.326582	23.8852	-1.4085	-3.59405
Orange	QA	T5	Rep2	r10QAt5-7	2022-05-08	115	216	2.07	1.52	2.31481	2.31481	22.0545	-0.167157	21.1604	-0.729752	-1.8689	21.3998	-0.192666	23.5138	-1.29587	-3.66478
Orange	C0	T5	Rep2	r10C0t5-6	2022-05-08	116	190	1.96	1.88	2.63158	2.63158	22.0311	-0.159682	22.2225	-1.05131	-2.96193	21.3996	-0.1926	25.339	-1.84929	-5.50342
Orange	C6	T5	Rep2	r10C6t5-6	2022-05-08	117	252	2.03	1.88	1.98413	1.98413	23.1866	-0.527906	22.0837	-1.0093	-1.59915	21.4093	-0.195624	24.4216	-1.57114	-4.56937
Orange	C12	T5	Rep2	r9C12t5-7	2022-05-08	118	116	1.95	1.35	4.31034	4.31034	21.9358	-0.129307	21.8886	-0.95023	-2.72705	21.147	-0.114069	24.9358	-1.72705	-5.3582
Orange	p4	T5	Rep3	r25p4t5-22	2022-05-08	119	317	2.04	1.84	1.57729	1.57729	23.993	-0.821275	19.7031	-0.387741	1.44017	23.3666	-0.791422	21.9444	-0.755193	0.120351
Orange	p10	T5	Rep3	r25p10t5-22	2022-05-08	120	567	2.05	2.04	0.881834	0.881834	23.6307	-0.708254	21.5711	-0.994826	-0.951972	23.0393	-0.687233	24.4934	-1.52691	-2.78935
Orange	p12	T5	Rep3	r25p12t5-22	2022-05-08	121	336	2.05	2.08	1.4881	1.4881	23.1477	-0.557607	21.2783	-0.899691	-1.13638	22.6694	-0.569513	24.3306	-1.47763	-3.01668
Orange	p13	T5	Rep3	r25p13t5-22	2022-05-08	122	424	2.03	2.03	1.17925	1.17925	23.1897	-0.570698	21.7319	-1.04709	-1.58253	22.6	-0.547422	24.936	-1.66091	-3.69891
Orange	p15	T5	Rep3	r25p15t5-22	2022-05-08	123	329	2.02	1.63	1.51976	1.51976	22.2624	-0.28146	21.5408	-0.98499	-2.33708	21.7255	-0.269102	24.8597	-1.63781	-4.54675
Orange	QA	T5	Rep3	r10QAt5-8	2022-05-08	124	148	2.02	1.34	3.37838	3.37838	22.5437	-0.369203	21.9191	-1.10794	-2.45402	22.1323	-0.398573	24.8434	-1.63288	-4.10027
Orange	C0	T5	Rep3	r11C0t5-6	2022-05-08	125	168	2.07	1.96	2.97619	2.97619	21.9972	-0.198759	21.3789	-0.932385	-2.43705	21.457	-0.183657	24.8194	-1.62561	-4.79007
Orange	C6	T5	Rep3	r10C6t5-7	2022-05-08	126	203	2.06	0.56	2.46305	2.46305	22.3492	-0.308533	21.7314	-1.04693	-2.45289	21.9117	-0.32836	25.5489	-1.84647	-5.04304
Orange	C12	T5	Rep3	r10C12t5-6	2022-05-08	127	96	2.06	1.27	5.20833	5.20833	22.5166	-0.360767	21.8861	-1.09721	-2.44642	21.9085	-0.327331	25.5815	-1.85633	-5.07923
Black	p4	T5	Rep1	b6p4t5-6	2022-05-08	151	219	1.98	1.01	2.28311	2.28311	23.4017	-0.580161	19.4533	-0.181894	1.32301	22.7869	-0.577649	21.4725	-0.529609	0.159586
Black	p10	T5	Rep1	b6p10t5-6	2022-05-08	152	229	2.11	1.47	2.18341	2.18341	22.9387	-0.432699	21.2241	-0.763988	-1.10052	22.5197	-0.493627	24.0758	-1.35396	-2.85796
Black	p12	T5	Rep1	b6p12t5-6	2022-05-08	153	77	2.12	1.33	6.49351	5.25	23.435	-0.590775	22.4194	-1.15695	-1.8808	22.7747	-0.573802	24.8872	-1.61089	-3.44512
Black	p13	T5	Rep1	b6p13t5-6	2022-05-08	154	29	1.89	1.51	17.2414	5.25	24.9119	-1.0611	24.1288	-1.71887	-2.18508	24.3542	-1.0705	27.1701	-2.33378	-4.19655
Black	p15	T5	Rep1	b6p15t5-6	2022-05-08	155	30	1.61	1.25	16.6667	5.25	23.9635	-0.759067	23.618	-1.55095	-2.63057	23.2468	-0.722258	26.3069	-2.06046	-4.44541
Black	QA	T5	Rep1	b6QAt5-6	2022-05-08	156	202	2.12	1.62	2.47525	2.47525	21.9704	-0.124325	21.5619	-0.875043	-2.49383	21.4773	-0.165808	24.2987	-1.42454	-4.1814
Black	C0	T5	Rep1	b6C0t5-6	2022-05-08	157	22	1.9	0.5	22.7273	5.25	23.9942	-0.768857	24.2592	-1.76172	-3.29823	23.4607	-0.789519	26.9467	-2.26305	-4.89497
Black	C6	T5	Rep1	b6C6t5-6	2022-05-08	158	61	1.99	0.14	8.19672	5.25	22.2289	-0.206661	22.3933	-1.14836	-3.12826	21.7076	-0.238233	24.8756	-1.60721	-4.54763
Black	C12	T5	Rep1	b6C12t5-6	2022-05-08	159	119	2.07	2.36	4.20168	4.20168	22.0808	-0.159477	22.1476	-1.06758	-3.01664	21.4813	-0.167084	25.3024	-1.74236	-5.23297
Black	p4	T5	Rep2	b6p4t5-7	2022-05-08	160	232	2.02	2.1	2.15517	2.15517	23.1544	-0.517648	19.2682	-0.15688	1.19845	22.412	-0.507319	21.2798	-0.618489	-0.369298
Black	p10	T5	Rep2	b6p10t5-7	2022-05-08	161	277	2.09	2.3	1.80505	1.80505	22.9609	-0.455982	20.7985	-0.620205	-0.545539	22.3755	-0.495967	23.5261	-1.2996	-2.66961
Black	p12	T5	Rep2	b6p12t5-7	2022-05-08	162	238	2.09	1.94	2.10084	2.10084	22.9882	-0.464678	20.8396	-0.632641	-0.557962	22.1759	-0.433911	23.5288	-1.30043	-2.8785
Black	p13	T5	Rep2	b6p13t5-7	2022-05-08	163	321	2.1	1.52	1.55763	1.55763	22.4818	-0.303311	21.2609	-0.76018	-1.51768	22.0663	-0.399831	24.1124	-1.47738	-3.57954
Black	p15	T5	Rep2	b6p15t5-7	2022-05-08	164	204	2.13	2.07	2.45098	2.45098	22.1145	-0.18625	20.9438	-0.664178	-1.58764	21.3376	-0.173318	24.1295	-1.48255	-4.34919
Black	QA	T5	Rep2	b6QAt5-7	2022-05-08	165	183	2.09	2.33	2.73224	2.73224	21.9445	-0.132081	21.1002	-0.711536	-1.92491	21.2922	-0.159213	24.0558	-1.46023	-4.32189
Black	C0	T5	Rep2	b6C0t5-7	2022-05-08	166	198	2.1	2.07	2.52525	2.52525	21.8866	-0.113648	21.5764	-0.855713	-2.46509	21.3573	-0.179459	25.0673	-1.76693	-5.27347
Black	C6	T5	Rep2	b6C6t5-7	2022-05-08	167	198	2.04	1.76	2.52525	2.52525	21.6471	-0.0373154	21.5725	-0.854534	-2.71474	21.1768	-0.12334	24.3967	-1.56357	-4.78435
Black	C12	T5	Rep2	b6C12t5-7	2022-05-08	168	259	2.1	1.85	1.9305	1.9305	21.7424	-0.0677021	22.0476	-0.998373	-3.09162	20.9826	-0.0629798	25.3667	-1.85771	-5.96196
Black	p4	T5	Rep3	b6p4t5-8	2022-05-08	169	140	2.17	2.31	3.57143	3.57143	23.2678	-0.595083	19.0519	-0.176112	1.39179	22.7355	-0.590562	21.0598	-0.487371	0.342795
Black	p10	T5	Rep3	b6p10t5-8	2022-05-08	170	281	2.06	2.22	1.77936	1.77936	22.9313	-0.490126	20.6359	-0.690909	-0.666988	22.2616	-0.439722	23.7371	-1.29796	-2.85099
Black	p12	T5	Rep3	b6p12t5-8	2022-05-08	171	414	2	2.24	1.20773	1.20773	22.6978	-0.417268	21.0236	-0.816894	-1.32753	22.0934	-0.386181	24.0929	-1.40567	-3.38666
Black	p13	T5	Rep3	b6p13t5-8	2022-05-08	172	227	2.07	2.06	2.20264	2.20264	22.7653	-0.43833	20.9927	-0.806856	-1.22422	22.28	-0.445587	24.3642	-1.48779	-3.46213
Black	p15	T5	Rep3	b6p15t5-8	2022-05-08	173	250	2.06	2.05	2	2	22.36	-0.311904	21.3069	-0.908981	-1.98345	21.811	-0.296305	25.2739	-1.76321	-4.87295
Black	QA	T5	Rep3	b6QAt5-8	2022-05-08	174	316	1.99	1.58	1.58228	1.58228	21.2944	0.0204615	21.6466	-1.01937	-3.45423	20.6983	0.0578355	24.5034	-1.52994	-5.27447
Black	C0	T5	Rep3	b6C0t5-8	2022-05-08	175	164	2.06	2	3.04878	3.04878	21.4601	-0.0312128	21.1578	-0.860506	-2.75485	20.8615	0.005882	25.1363	-1.72154	-5.73838
Black	C6	T5	Rep3	b6C6t5-8	2022-05-08	176	176	2.05	1.99	2.84091	2.84091	21.9421	-0.181574	21.322	-0.913876	-2.43265	21.2755	-0.125874	25.2801	-1.7651	-5.44539
Black	C12	T5	Rep3	b6C12t5-8	2022-05-08	177	177	2.02	0.91	2.82486	2.82486	21.7946	-0.135551	21.7382	-1.04913	-3.03483	21.2713	-0.124533	25.4025	-1.80216	-5.57296
Orange	QA6	T5	Rep1	r25QA6t5-20	2022-05-17	201	310	2.02	1.55	1.6129	1.6129	21.9796	-0.206328	21.8517	-1.01219	-2.677	22.3149	-0.240546	25.5619	-1.83615	-5.30048
Orange	QA6	T5	Rep2	r25QA6t5-21	2022-05-17	202	434	1.99	2.06	1.15207	1.15207	22.414	-0.346459	22.0709	-1.08487	-2.45295	22.8026	-0.393892	25.8711	-1.92994	-5.10264
Orange	QA6	T5	Rep3	r25QA6t5-22	2022-05-17	203	215	1.99	1.9	2.32558	2.32558	21.9762	-0.205223	22.1146	-1.09936	-2.97025	22.0821	-0.167333	26.1959	-2.0285	-6.18266
Orange	QA12	T5	Rep1	r25QA12t5-20	2022-05-17	204	462	1.97	2	1.08225	1.08225	22.9834	-0.530127	22.8169	-1.33229	-2.66474	23.0988	-0.487045	26.7368	-2.1926	-5.66574
Orange	QA12	T5	Rep2	r25QA12t5-21	2022-05-17	205	302	1.96	1.7	1.65563	1.65563	22.1452	-0.259741	22.0936	-1.09241	-2.76607	22.2922	-0.233396	25.8486	-1.92311	-5.6131
Orange	QA12	T5	Rep3	r25QA12t5-22	2022-05-17	206	222	1.9	1.96	2.25225	2.25225	22.5643	-0.394923	22.363	-1.18177	-2.61386	22.7049	-0.363186	26.0052	-1.97063	-5.33981
Orange	QA3	T5	Rep1	r25QA3t5-20	2022-05-17	207	313	1.85	2.31	1.59744	1.59744	22.0252	-0.221039	21.8602	-1.01499	-2.63744	22.3596	-0.254599	26.0436	-1.98228	-5.73922
Orange	QA3	T5	Rep2	r25QA3t5-21	2022-05-17	208	310	2	1.94	1.6129	1.6129	22.2351	-0.288757	22.5072	-1.22959	-3.12537	22.3875	-0.26338	26.1851	-2.02522	-5.8527
Orange	QA3	T5	Rep3	r25QA3t5-22	2022-05-17	209	382	2	1.75	1.3089	1.3089	21.6877	-0.112173	21.8905	-1.02505	-3.03251	22.0965	-0.171843	25.0277	-1.67406	-4.99026
Black	QA6	T5	Rep1	b11QA6t5-1	2022-05-17	210	342	1.95	1.93	1.46199	1.46199	22.0123	-0.216864	22.0226	-1.06885	-2.83025	22.1989	-0.20406	26.4951	-2.11926	-6.36215
Black	QA6	T5	Rep2	b11QA6t5-2	2022-05-17	211	303	1.93	1.96	1.65017	1.65017	21.5849	-0.0789912	21.3013	-0.829625	-2.49355	21.8676	-0.0998895	24.8873	-1.63146	-5.08777
Black	QA6	T5	Rep3	b11QA6t5-3	2022-05-17	212	241	1.93	2.08	2.07469	2.07469	21.5791	-0.0771259	21.1521	-0.780124	-2.33531	21.9315	-0.119954	25.0211	-1.67206	-5.15599
Black	QA12	T5	Rep1	b11QA12t5-1	2022-05-17	213	579	1.89	2.43	0.863558	0.863558	22.1569	-0.263509	22.3903	-1.19083	-3.08049	22.4897	-0.295517	26.3656	-2.07997	-5.92783
Black	QA12	T5	Rep2	b11QA12t5-4	2022-05-17	214	517	1.94	2.17	0.967118	0.967118	21.5491	-0.0674392	21.7192	-0.968222	-2.99234	21.8701	-0.100652	25.5081	-1.81981	-5.71093
Black	QA12	T5	Rep3	b11QA12t5-5	2022-05-17	215	345	1.99	1.91	1.44928	1.44928	21.6031	-0.0848555	21.7652	-0.983476	-2.98515	21.862	-0.0981229	25.3415	-1.76926	-5.55138
Black	QA3	T5	Rep1	b11QA3t5-1	2022-05-17	216	256	1.97	1.75	1.95312	1.95312	21.9052	-0.182321	21.7792	-0.98814	-2.67687	22.0439	-0.155301	26.2342	-2.04011	-6.26121
Black	QA3	T5	Rep2	b11QA3t5-2	2022-05-17	217	363	1.95	2.09	1.37741	1.37741	22.03	-0.222587	21.657	-0.947604	-2.40845	22.2102	-0.207621	25.5384	-1.82901	-5.38615
Black	QA3	T5	Rep3	b11QA3t5-3	2022-05-17	218	300	2.02	2.1	1.66667	1.66667	21.794	-0.146459	21.6108	-0.93228	-2.61044	22.0279	-0.15027	25.1906	-1.7235	-5.22615
Dilution series were ran for each qPCR plate, a specific curve for each genes was obtained for each plate. EQUATIOINS on one plate only apply to qPCR reactions carried out on the same plate
Standard Curves
	X-Value	Y-value: CT
		abdA-rep1				AbdB-rep1				abdA-rep2				AbdB-rep2				abdA-rep3				AbdB-rep3				QA-rep3--rep1-rep2 abdA				QA-rep3--rep1-rep2 AbdB
dilution series	lg(dilution series)		rep1	rep2			rep1	rep2			rep1	rep2			rep1	rep2			rep1	rep2			rep1	rep2			rep1	rep2			rep1	rep2
0.2	-0.69897	v-ATPase	23.7283	23.9943		v-ATPase	23.0189	23.3748		v-ATPase	23.4889	24.0891		v-ATPase	22.8724	23.3401		v-ATPase	23.2572	24.0539		v-ATPase	22.7693	23.4028		v-ATPase	23.356	23.9031		v-ATPase	23.4776	24.1335
0.04	-1.39794	v-ATPase	25.7423	25.9186		v-ATPase	25.2452	25.6002		v-ATPase	25.5732	26.0467		v-ATPase	25.0262	25.3909		v-ATPase	25.4851	26.2077		v-ATPase	25.0511	25.4103		v-ATPase	25.4252	25.7262		v-ATPase	25.5918	26.1929
0.008	-2.09691	v-ATPase	28.1619	28.2066		v-ATPase	27.3281	27.7757		v-ATPase	27.9361	28.3351		v-ATPase	27.2044	27.6061		v-ATPase	27.8952	28.083		v-ATPase	27.271	27.8039		v-ATPase	27.5179	28.0039		v-ATPase	27.8542	28.4274
0.0016	-2.79588	v-ATPase	30.2744	30.4271		v-ATPase	29.589	29.9262		v-ATPase	30.2348	30.3837		v-ATPase	29.5086	30.2585		v-ATPase	29.8068	30.7105		v-ATPase	29.5268	29.7628		v-ATPase	29.8027	30.0586		v-ATPase	29.9151	30.3542
0.00032	-3.49485	v-ATPase	32.4639	32.6924		v-ATPase	32.0335	32.2504		v-ATPase	32.1974	32.8241		v-ATPase	31.9993	31.5734		v-ATPase	32.4114	32.8969		v-ATPase	31.6999	32.0215		v-ATPase	32.2071	32.3701		v-ATPase	32.2524	32.6706
0.2	-0.69897	target	21.1115	20.949		target	21.8831	22.102		target	20.8188	20.7379		target	21.5338	21.7005		target	20.4904	20.7058		target	21.586	21.9116		target	20.8554	21.0608		target	21.8066	21.9688
0.04	-1.39794	target	23.155	23.2115		target	24.1651	24.3727		target	23.0018	23.0499		target	23.6937	24.0011		target	22.7985	22.9906		target	23.9693	24.1426		target	22.9313	23.1549		target	23.9542	24.1863
0.008	-2.09691	target	25.2347	24.8354		target	26.2226	26.3895		target	25.0864	25.2087		target	25.9954	26.0819		target	24.8962	25.0218		target	26.3377	26.3376		target	25.0412	24.7044		target	26.1475	26.4196
0.0016	-2.79588	target	27.4563	27.1789		target	28.6432	28.8556		target	24.3096	27.4921		target	28.3193	28.5748		target	21.5803			target	28.875	28.8108		target	27.2024	27.4865		target	28.5625	29.007
0.00032	-3.49485	target	27.6239	27.6029		target	30.611	30.959		target	28.6942	29.0746		target	30.3618	31.3194		target	28.2716			target	30.7873	31.011		target	29.1141	29.1968		target	31.0695	31.027
log2(Xtarget/Xref)=LOG2(10)*(Xtarget-XvATP)

## Sheet: Fig. 5C&D qPCR 
qPCR for iab6-lncRNA expression
Tissue types			Replicates	Sample information								v-ATPase		iab6 ncRNA
Phenotype (genotype for red unknown)	Developmental stage	Segment		sample name (colony#-pupal stage-bee number-tergite)	Date of extaction	RNA ID	c(ng/ul)	260/280	260/230	500ng RNA	Volume(µL) used for cDNA	Ct	xv	Ct	xn	log2(Xn/Xv)
iab6 ncRNA expression in T5 (orange vs black)
Orange	p4	T5	Rep1	r25p4t5-20	2022-05-08	101	274	2.04	1.74	1.82482	1.82482	23.5571	-1.71719	32.8448	-1.23242	1.61037
Orange	p10	T5	Rep1	r10p10t5-6	2022-05-08	102	335	2.06	2.12	1.49254	1.49254	23.659	-1.74861	34.3253	-1.68352	0.216248
Orange	p12	T5	Rep1	r10p12t5-6	2022-05-08	103	335	2.04	2.06	1.49254	1.49254	22.6778	-1.44595	34.3766	-1.69915	-0.841121
Orange	p13	T5	Rep1	r10p13t5-6	2022-05-08	104	349	2.07	2	1.43266	1.43266	23.3093	-1.64075	35.0744	-1.91176	-0.900266
Orange	p15	T5	Rep1	r10p15t5-6	2022-05-08	105	304	2.06	2.27	1.64474	1.64474	21.8107	-1.1785	31.6971	-0.882724	0.982531
Orange	QA	T5	Rep1	r10QAt5-6	2022-05-08	106	237	2.01	1.84	2.1097	2.1097	21.617	-1.11875	29.713	-0.27818	2.79231
Orange	C0	T5	Rep1	r9C0t5-6	2022-05-08	107	199	2.08	1.71	2.51256	2.51256	21.7191	-1.15025	33.2306	-1.34997	-0.66344
Orange	C6	T5	Rep1	r9C6t5-6	2022-05-08	108	281	2.06	2.12	1.77936	1.77936	21.6424	-1.1266	35.2605	-1.96847	-2.79664
Orange	C12	T5	Rep1	r9C12t5-6	2022-05-08	109	196	2.03	2.01	2.55102	2.55102	22.0324	-1.24688	33.6272	-1.4708	-0.743846
Orange	p4	T5	Rep2	r25p4t5-21	2022-05-08	110	185	2.02	0.93	2.7027	2.7027	23.2771	-1.6642	33.7318	-1.4917	0.573029
Orange	p10	T5	Rep2	r10p10t5-7	2022-05-08	111	84	2.09	0.55	5.95238	5.25	23.2392	-1.65247	34.9066	-1.85667	-0.678331
Orange	p12	T5	Rep2	r10p12t5-7	2022-05-08	112	133	2.04	0.77	3.7594	3.7594	21.6315	-1.15394	34.1481	-1.62104	-1.55167
Orange	p13	T5	Rep2	r10p13t5-7	2022-05-08	113	233	2.03	1.77	2.14592	2.14592	23.3857	-1.69788	36.4379	-2.33236	-2.10769
Orange	p15	T5	Rep2	r10p15t5-7	2022-05-08	114	214	2.08	1.89	2.33645	2.33645	22.0114	-1.27174	31.9733	-0.945431	1.08399
Orange	QA	T5	Rep2	r10QAt5-7	2022-05-08	115	216	2.07	1.52	2.31481	2.31481	21.6662	-1.16472	29.1006	-0.0529869	3.69309
Orange	C0	T5	Rep2	r10C0t5-6	2022-05-08	116	190	1.96	1.88	2.63158	2.63158	21.9124	-1.24105	34.908	-1.85711	-2.0465
Orange	C6	T5	Rep2	r10C6t5-6	2022-05-08	117	252	2.03	1.88	1.98413	1.98413	21.7778	-1.1993	33.0378	-1.27612	-0.255169
Orange	C12	T5	Rep2	r9C12t5-7	2022-05-08	118	116	1.95	1.35	4.31034	4.31034	21.6096	-1.14715	32.9094	-1.23623	-0.295921
Orange	p4	T5	Rep3	r25p4t5-22	2022-05-08	119	317	2.04	1.84	1.57729	1.57729	23.6554	-1.66526	33.0156	-1.24749	1.3878
Orange	p10	T5	Rep3	r25p10t5-22	2022-05-08	120	567	2.05	2.04	0.881834	0.881834	23.5645	-1.63739	34.9234	-1.83432	-0.654178
Orange	p12	T5	Rep3	r25p12t5-22	2022-05-08	121	336	2.05	2.08	1.4881	1.4881	23.0217	-1.47111	33.8884	-1.51596	-0.148966
Orange	p13	T5	Rep3	r25p13t5-22	2022-05-08	122	424	2.03	2.03	1.17925	1.17925	23.3032	-1.55736	35.7883	-2.10036	-1.80381
Orange	p15	T5	Rep3	r25p15t5-22	2022-05-08	123	329	2.02	1.63	1.51976	1.51976	22.1277	-1.19721	34.3715	-1.66457	-1.55256
Orange	QA	T5	Rep3	r10QAt5-8	2022-05-08	124	148	2.02	1.34	3.37838	3.37838	22.778	-1.39645	29.4326	-0.145365	4.15602
Orange	C0	T5	Rep3	r11C0t5-6	2022-05-08	125	168	2.07	1.96	2.97619	2.97619	22.0652	-1.17806	33.7385	-1.46985	-0.969327
Orange	C6	T5	Rep3	r10C6t5-7	2022-05-08	126	203	2.06	0.56	2.46305	2.46305	22.6192	-1.34779	35.7777	-2.09711	-2.48921
Orange	C12	T5	Rep3	r10C12t5-6	2022-05-08	127	96	2.06	1.27	5.20833	5.20833	22.3922	-1.27823	34.7976	-1.79564	-1.71879
Black	p4	T5	Rep1	b6p4t5-6	2022-05-08	151	219	1.98	1.01	2.28311	2.28311	22.8915	-1.51187	33.271	-1.36228	0.496928
Black	p10	T5	Rep1	b6p10t5-6	2022-05-08	152	229	2.11	1.47	2.18341	2.18341	22.1525	-1.28394	34.7015	-1.79814	-1.70815
Black	p12	T5	Rep1	b6p12t5-6	2022-05-08	153	77	2.12	1.33	6.49351	5.25	23.0807	-1.57024	34.824	-1.83546	-0.881019
Black	p13	T5	Rep1	b6p13t5-6	2022-05-08	154	29	1.89	1.51	17.2414	5.25	24.3793	-1.97079	36.7195	-2.413	-1.46899
Black	p15	T5	Rep1	b6p15t5-6	2022-05-08	155	30	1.61	1.25	16.6667	5.25	23.5327	-1.70966	36.9455	-2.48187	-2.56522
Black	QA	T5	Rep1	b6QAt5-6	2022-05-08	156	202	2.12	1.62	2.47525	2.47525	21.3716	-1.04307	34.7402	-1.80993	-2.54744
Black	C0	T5	Rep1	b6C0t5-6	2022-05-08	157	22	1.9	0.5	22.7273	5.25	23.4868	-1.6955	37.3455	-2.60374	-3.01712
Black	C6	T5	Rep1	b6C6t5-6	2022-05-08	158	61	1.99	0.14	8.19672	5.25	21.9417	-1.21891	36.4526	-2.34564	-4.45015
Black	C12	T5	Rep1	b6C12t5-6	2022-05-08	159	119	2.07	2.36	4.20168	4.20168	21.8012	-1.17556	37.2034	-2.56045	-4.6005
Black	p4	T5	Rep2	b6p4t5-7	2022-05-08	160	232	2.02	2.1	2.15517	2.15517	22.7055	-1.48698	31.9955	-0.952329	1.77608
Black	p10	T5	Rep2	b6p10t5-7	2022-05-08	161	277	2.09	2.3	1.80505	1.80505	22.1378	-1.31095	34.0889	-1.60265	-0.969027
Black	p12	T5	Rep2	b6p12t5-7	2022-05-08	162	238	2.09	1.94	2.10084	2.10084	22.7332	-1.49558	33.9418	-1.55695	-0.203885
Black	p13	T5	Rep2	b6p13t5-7	2022-05-08	163	321	2.1	1.52	1.55763	1.55763	21.903	-1.23815	34.9649	-1.87478	-2.11485
Black	p15	T5	Rep2	b6p15t5-7	2022-05-08	164	204	2.13	2.07	2.45098	2.45098	21.9101	-1.24033	35.0334	-1.89606	-2.17831
Black	QA	T5	Rep2	b6QAt5-7	2022-05-08	165	183	2.09	2.33	2.73224	2.73224	21.0867	-0.985028	34.8221	-1.83042	-2.80834
Black	C0	T5	Rep2	b6C0t5-7	2022-05-08	166	198	2.1	2.07	2.52525	2.52525	21.3092	-1.054	36.6221	-2.38959	-4.43673
Black	C6	T5	Rep2	b6C6t5-7	2022-05-08	167	198	2.04	1.76	2.52525	2.52525	21.1291	-0.998175	36.4559	-2.33797	-4.45072
Black	C12	T5	Rep2	b6C12t5-7	2022-05-08	168	259	2.1	1.85	1.9305	1.9305	21.0388	-0.970178	36.3515	-2.30552	-4.4359
Black	p4	T5	Rep3	b6p4t5-8	2022-05-08	169	140	2.17	2.31	3.57143	3.57143	23.0962	-1.49394	32.7824	-1.17575	1.05698
Black	p10	T5	Rep3	b6p10t5-8	2022-05-08	170	281	2.06	2.22	1.77936	1.77936	22.3956	-1.27929	34.2229	-1.61887	-1.12808
Black	p12	T5	Rep3	b6p12t5-8	2022-05-08	171	414	2	2.24	1.20773	1.20773	22.7221	-1.37932	35.8895	-2.13149	-2.49866
Black	p13	T5	Rep3	b6p13t5-8	2022-05-08	172	227	2.07	2.06	2.20264	2.20264	22.7562	-1.38977	35.357	-1.96769	-1.91981
Black	p15	T5	Rep3	b6p15t5-8	2022-05-08	173	250	2.06	2.05	2	2	22.4794	-1.30497	35.8583	-2.1219	-2.71378
Black	QA	T5	Rep3	b6QAt5-8	2022-05-08	174	316	1.99	1.58	1.58228	1.58228	20.9496	-0.836269	35.8691	-2.12521	-4.28176
Black	C0	T5	Rep3	b6C0t5-8	2022-05-08	175	164	2.06	2	3.04878	3.04878	21.1945	-0.911294	36.8783	-2.43566	-5.06383
Black	C6	T5	Rep3	b6C6t5-8	2022-05-08	176	176	2.05	1.99	2.84091	2.84091	21.7542	-1.0828	34.9941	-1.85609	-2.56882
Black	C12	T5	Rep3	b6C12t5-8	2022-05-08	177	177	2.02	0.91	2.82486	2.82486	21.7544	-1.08284	36.4841	-2.3144	-4.09115
Orange	QA6	T5	Rep1	r25QA6t5-20	2022-05-17	201	310	2.02	1.55	1.6129	1.6129	22.1179	-1.29399	31.2833	-0.742051	1.83351
Orange	QA6	T5	Rep2	r25QA6t5-21	2022-05-17	202	434	1.99	2.06	1.15207	1.15207	22.6893	-1.47136	31.6245	-0.84443	2.08262
Orange	QA6	T5	Rep3	r25QA6t5-22	2022-05-17	203	215	1.99	1.9	2.32558	2.32558	21.7705	-1.18613	31.8605	-0.915252	0.899847
Orange	QA12	T5	Rep1	r25QA12t5-20	2022-05-17	204	462	1.97	2	1.08225	1.08225	22.7972	-1.50487	32.9636	-1.24621	0.859238
Orange	QA12	T5	Rep2	r25QA12t5-21	2022-05-17	205	302	1.96	1.7	1.65563	1.65563	22.0682	-1.27855	32.3572	-1.06427	0.711802
Orange	QA12	T5	Rep3	r25QA12t5-22	2022-05-17	206	222	1.9	1.96	2.25225	2.25225	22.4526	-1.39789	32.6511	-1.15243	0.815377
Orange	QA3	T5	Rep1	r25QA3t5-20	2022-05-17	207	313	1.85	2.31	1.59744	1.59744	22.0815	-1.28267	31.1328	-0.696913	1.94584
Orange	QA3	T5	Rep2	r25QA3t5-21	2022-05-17	208	310	2	1.94	1.6129	1.6129	22.2219	-1.32626	30.3781	-0.470488	2.84281
Orange	QA3	T5	Rep3	r25QA3t5-22	2022-05-17	209	382	2	1.75	1.3089	1.3089	21.8262	-1.20342	30.1018	-0.387579	2.71015
Black	QA6	T5	Rep1	b11QA6t5-1	2022-05-17	210	342	1.95	1.93	1.46199	1.46199	21.7901	-1.19222	33.6721	-1.45877	-0.885445
Black	QA6	T5	Rep2	b11QA6t5-2	2022-05-17	211	303	1.93	1.96	1.65017	1.65017	21.2389	-1.02109	33.3148	-1.35159	-1.09791
Black	QA6	T5	Rep3	b11QA6t5-3	2022-05-17	212	241	1.93	2.08	2.07469	2.07469	21.4531	-1.08757	33.105	-1.28861	-0.667856
Black	QA12	T5	Rep1	b11QA12t5-1	2022-05-17	213	579	1.89	2.43	0.863558	0.863558	22.2485	-1.33454	33.4513	-1.39252	-0.192604
Black	QA12	T5	Rep2	b11QA12t5-4	2022-05-17	214	517	1.94	2.17	0.967118	0.967118	21.6244	-1.14077	33.3946	-1.37552	-0.779811
Black	QA12	T5	Rep3	b11QA12t5-5	2022-05-17	215	345	1.99	1.91	1.44928	1.44928	21.4958	-1.10084	33.5165	-1.41209	-1.03395
Black	QA3	T5	Rep1	b11QA3t5-1	2022-05-17	216	256	1.97	1.75	1.95312	1.95312	21.6501	-1.14875	33.2085	-1.31968	-0.567839
Black	QA3	T5	Rep2	b11QA3t5-2	2022-05-17	217	363	1.95	2.09	1.37741	1.37741	21.8677	-1.2163	33.4045	-1.37849	-0.538798
Black	QA3	T5	Rep3	b11QA3t5-3	2022-05-17	218	300	2.02	2.1	1.66667	1.66667	21.54	-1.11455	33.2693	-1.33793	-0.742066
iab6 ncRNA expression in T1,T3,T5(orange)
Orange	p4	T1	Rep1	r25p4-20-T1	2023-05-11	301	327	2.02	1.95	1.52905	1.52905	23.9614	-1.83211	35.4412	-1.99727	-0.880455
Orange	p10	T1	Rep1	r10p10-6-T1	2023-05-11	313	974	1.97	1.76	0.513347	0.513347	23.7963	-1.78102	35.2018	-1.9228	-0.470967
Orange	p13	T1	Rep1	r10p13-6-T1	2023-05-11	325	691	1.9	2.27	0.723589	0.723589	23.6869	-1.74717	38.005	-2.79471	-3.47985
Orange	QA	T1	Rep1	r10qa-6-T1	2023-05-11	337	335	1.93	1.9	1.49254	1.49254	22.0773	-1.24916	32.7948	-1.17411	0.24931
Orange	C0	T1	Rep1	r9C0-6-T1	2023-05-11	349	110	2.12	0.62	4.54545	4.54545	21.952	-1.2104	34.6106	-1.73893	-1.75572
Orange	C12	T1	Rep1	r9C12-6-T1	2023-05-11	361	44	1.98	0.83	11.3636	5.25	20.9428	-0.898143	32.1101	-0.961135	-0.209257
Orange	p4	T1	Rep2	r25p4-21-T1	2023-05-11	305	375	1.91	2.31	1.33333	1.33333	24.0719	-1.8601	37.3624	-2.60093	-2.46096
Orange	p10	T1	Rep2	r10p10-7-T1	2023-05-11	317	1012	1.93	2.38	0.494071	0.494071	23.8707	-1.79701	35.5871	-2.04941	-3.15008
Orange	p13	T1	Rep2	r10p13-7-T1	2023-05-11	329	172	2.03	0.62	2.90698	2.90698	22.5859	-1.39414	38.05	-2.80871	-4.16107
Orange	QA	T1	Rep2	r10qa-7-T1	2023-05-11	341	170	2.09	1.2	2.94118	2.94118	23.5664	-1.70161	33.9881	-1.55267	0.811682
Orange	C0	T1	Rep2	r10C0-6-T1	2023-05-11	353	126	1.95	2.61	3.96825	3.96825	21.1349	-0.939139	34.0773	-1.5804	-2.13021
Orange	C12	T1	Rep2	r9C12-7-T1	2023-05-11	365	420	1.99	2.19	1.19048	1.19048	22.62	-1.40482	34.6591	-1.76112	-0.197704
Orange	p4	T1	Rep3	r25p4-22-T1	2023-05-11	309	530	1.95	1.14	0.943396	0.943396	23.2584	-1.58862	37.6837	-2.62526	-3.44364
Orange	p10	T1	Rep3	r25p10-22-T1	2023-05-11	321	771	1.88	2.29	0.648508	0.648508	23.1357	-1.55033	34.724	-1.73459	-0.745471
Orange	p13	T1	Rep3	r25p10-22-T1	2023-05-11	333	436	1.92	2.24	1.14679	1.14679	22.9272	-1.48524	38.0016	-2.79475	-4.35011
Orange	QA	T1	Rep3	r10qa-8-T1	2023-05-11	345	80	2.15	2.27	6.25	5.25	21.5668	-1.0605	32.8178	-1.16093	-0.333612
Orange	C0	T1	Rep3	r11C0-6-T1	2023-05-11	357	89	2.06	0.53	5.61798	5.25	21.4276	-1.01705	34.0946	-1.54518	-1.75439
Orange	C12	T1	Rep3	r10C12-6-T1	2023-05-11	369	396	1.87	2.48	1.26263	1.26263	21.9784	-1.189	35.9411	-2.10083	-3.02903
Orange	p4	T3	Rep1	r25p4-20-T3	2023-05-11	303	225	2.06	0.84	2.22222	2.22222	22.8963	-1.50257	35.5173	-2.02093	-1.72194
Orange	p10	T3	Rep1	r10p10-6-T3	2023-05-11	315	361	1.93	2.17	1.38504	1.38504	23.0689	-1.55598	35.9583	-2.15811	-2.00023
Orange	p13	T3	Rep1	r10p13-6-T3	2023-05-11	327	332	2	0.87	1.50602	1.50602	23.0718	-1.55687	37.1178	-2.52495	-1.88248
Orange	QA	T3	Rep1	r10qa-6-T3	2023-05-11	339	195	2.05	2.34	2.5641	2.5641	22.1945	-1.28543	34.3668	-1.66309	-1.25456
Orange	C0	T3	Rep1	r9C0-6-T3	2023-05-11	351	122	2.13	1.88	4.09836	4.09836	20.9682	-0.905993	33.7607	-1.47455	-1.8887
Orange	C12	T3	Rep1	r9C12-6-T3	2023-05-11	363	163	2.01	0.78	3.06748	3.06748	22.0685	-1.24644	35.3079	-1.95581	-2.35646
Orange	p4	T3	Rep2	r25p4-21-T3	2023-05-11	307	284	1.99	2.27	1.76056	1.76056	23.5997	-1.71203	35.9862	-2.17341	-4.76671
Orange	p10	T3	Rep2	r10p10-7-T3	2023-05-11	319	437	1.96	2.13	1.14416	1.14416	24.0941	-1.86709	36.9594	-2.47574	-3.78049
Orange	p13	T3	Rep2	r10p13-7-T3	2023-05-11	331	87	1.83	0.86	5.74713	5.25	21.6232	-1.09225	37.8712	-2.759	-3.47796
Orange	QA	T3	Rep2	r10qa-7-T3	2023-05-11	343	104	1.98	0.75	4.80769	4.80769	21.0223	-0.903819	33.2376	-1.31955	1.81888
Orange	C0	T3	Rep2	r10C0-6-T3	2023-05-11	355	229	1.97	2.07	2.18341	2.18341	21.6515	-1.10114	35.6697	-2.07509	-3.26493
Orange	C12	T3	Rep2	r9C12-7-T3	2023-05-11	367	291	1.98	2.2	1.71821	1.71821	21.784	-1.14267	34.0759	-1.57997	-2.24613
Orange	p4	T3	Rep3	r25p4-22-T3	2023-05-11	311	707	1.92	2.06	0.707214	0.707214	22.8002	-1.44557	38.1646	-2.76997	-4.39957
Orange	p10	T3	Rep3	r25p10-22-T3	2023-05-11	323	164	2	0.35	3.04878	3.04878	22.3205	-1.2958	35.2641	-1.94908	-2.05776
Orange	p13	T3	Rep3	r25p10-22-T3	2023-05-11	335	216	1.91	2.35	2.31481	2.31481	22.0921	-1.22451	38.2215	-2.86206	-5.26945
Orange	QA	T3	Rep3	r10qa-8-T3	2023-05-11	347	137	1.99	1.55	3.64964	3.64964	21.6657	-1.09138	33.8821	-1.48123	-1.29507
Orange	C0	T3	Rep3	r11C0-6-T3	2023-05-11	359	53	2.09	0.46	9.43396	5.25	20.6715	-0.780973	33.3371	-1.31721	-1.78134
Orange	C12	T3	Rep3	r10C12-6-T3	2023-05-11	371	300	2.02	1.36	1.66667	1.66667	22.4919	-1.34931	35.5749	-1.99064	-2.13045
Orange	p4	T5	Rep1	r25p4t5-20	2022-05-08	101	274	2.04	1.74	1.82482	1.82482	23.5571	-1.71719	32.8448	-1.23242	1.61037
Orange	p10	T5	Rep1	r10p10t5-6	2022-05-08	102	335	2.06	2.12	1.49254	1.49254	23.659	-1.74861	34.3253	-1.68352	0.216248
Orange	p13	T5	Rep1	r10p13t5-6	2022-05-08	104	349	2.07	2	1.43266	1.43266	23.3093	-1.64075	35.0744	-1.91176	-0.900266
Orange	QA	T5	Rep1	r10QAt5-6	2022-05-08	106	237	2.01	1.84	2.1097	2.1097	21.617	-1.11875	29.713	-0.27818	2.79231
Orange	C0	T5	Rep1	r9C0t5-6	2022-05-08	107	199	2.08	1.71	2.51256	2.51256	21.7191	-1.15025	33.2306	-1.34997	-0.66344
Orange	C12	T5	Rep1	r9C12t5-6	2022-05-08	109	196	2.03	2.01	2.55102	2.55102	22.0324	-1.24688	33.6272	-1.4708	-0.743846
Orange	p4	T5	Rep2	r25p4t5-21	2022-05-08	110	185	2.02	0.93	2.7027	2.7027	23.2771	-1.6642	33.7318	-1.4917	0.573029
Orange	p10	T5	Rep2	r10p10t5-7	2022-05-08	111	84	2.09	0.55	5.95238	5.25	23.2392	-1.65247	34.9066	-1.85667	-0.678331
Orange	p13	T5	Rep2	r10p13t5-7	2022-05-08	113	233	2.03	1.77	2.14592	2.14592	23.3857	-1.69788	36.4379	-2.33236	-2.10769
Orange	QA	T5	Rep2	r10QAt5-7	2022-05-08	115	216	2.07	1.52	2.31481	2.31481	21.6662	-1.16472	29.1006	-0.0529869	3.69309
Orange	C0	T5	Rep2	r10C0t5-6	2022-05-08	116	190	1.96	1.88	2.63158	2.63158	21.9124	-1.24105	34.908	-1.85711	-2.0465
Orange	C12	T5	Rep2	r9C12t5-7	2022-05-08	118	116	1.95	1.35	4.31034	4.31034	21.6096	-1.14715	32.9094	-1.23623	-0.295921
Orange	p4	T5	Rep3	r25p4t5-22	2022-05-08	119	317	2.04	1.84	1.57729	1.57729	23.6554	-1.66526	33.0156	-1.24749	1.3878
Orange	p10	T5	Rep3	r25p10t5-22	2022-05-08	120	567	2.05	2.04	0.881834	0.881834	23.5645	-1.63739	34.9234	-1.83432	-0.654178
Orange	p13	T5	Rep3	r25p13t5-22	2022-05-08	122	424	2.03	2.03	1.17925	1.17925	23.3032	-1.55736	35.7883	-2.10036	-1.80381
Orange	QA	T5	Rep3	r10QAt5-8	2022-05-08	124	148	2.02	1.34	3.37838	3.37838	22.778	-1.39645	29.4326	-0.145365	4.15602
Orange	C0	T5	Rep3	r11C0t5-6	2022-05-08	125	168	2.07	1.96	2.97619	2.97619	22.0652	-1.17806	33.7385	-1.46985	-0.969327
Orange	C12	T5	Rep3	r10C12t5-6	2022-05-08	127	96	2.06	1.27	5.20833	5.20833	22.3922	-1.27823	34.7976	-1.79564	-1.71879
iab6 ncRNA expression in T3(orange vs black)
Orange	p4	T3	Rep1	r25p4-20-T3	2023-05-11	303	225	2.06	0.84	2.22222	2.22222	22.8963	-1.51271	35.5173	-1.98621	-1.57293
Orange	p4	T3	Rep2	r25p4-21-T3	2023-05-11	307	284	1.99	2.27	1.76056	1.76056	23.5997	-1.72148	35.9862	-2.12465	-1.33932
Orange	p4	T3	Rep3	r25p4-22-T3	2023-05-11	311	707	1.92	2.06	0.707214	0.707214	22.8002	-1.48417	38.1646	-2.76782	-4.26421
Orange	p10	T3	Rep1	r10p10-6-T3	2023-05-11	315	361	1.93	2.17	1.38504	1.38504	23.0689	-1.56395	35.9583	-2.11642	-1.83529
Orange	p10	T3	Rep2	r10p10-7-T3	2023-05-11	319	437	1.96	2.13	1.14416	1.14416	24.0941	-1.86825	36.9594	-2.41199	-1.80628
Orange	p10	T3	Rep3	r25p10-22-T3	2023-05-11	323	164	2	0.35	3.04878	3.04878	22.3205	-1.34178	36.8925	-2.39224	-3.48954
Orange	p13	T3	Rep1	r10p13-6-T3	2023-05-11	327	332	2	0.87	1.50602	1.50602	23.0718	-1.56479	35.8746	-2.0917	-1.75036
Orange	p13	T3	Rep2	r10p13-7-T3	2023-05-11	331	87	1.83	0.86	5.74713	5.25	21.6232	-1.13481	37.8712	-2.6812	-5.13699
Orange	p13	T3	Rep3	r25p10-22-T3	2023-05-11	335	216	1.91	2.35	2.31481	2.31481	22.0921	-1.274	38.4569	-2.85412	-5.24903
Orange	QA	T3	Rep1	r10qa-6-T3	2023-05-11	339	195	2.05	2.34	2.5641	2.5641	22.1945	-1.26341	34.3668	-1.6325	-1.22607
Orange	QA	T3	Rep2	r10qa-7-T3	2023-05-11	343	104	1.98	0.75	4.80769	4.80769	21.0223	-0.899932	33.2376	-1.29155	-1.30094
Orange	QA	T3	Rep3	r10qa-8-T3	2023-05-11	347	137	1.99	1.55	3.64964	3.64964	21.6657	-1.09944	33.8821	-1.48615	-1.28464
Orange	C0	T3	Rep1	r9C0-6-T3	2023-05-11	351	122	2.13	1.88	4.09836	4.09836	20.9682	-0.883153	33.7607	-1.44948	-1.88129
Orange	C0	T3	Rep2	r10C0-6-T3	2023-05-11	355	229	1.97	2.07	2.18341	2.18341	21.6515	-1.09505	35.6697	-2.02588	-3.09214
Orange	C0	T3	Rep3	r11C0-6-T3	2023-05-11	359	53	2.09	0.46	9.43396	5.25	20.6715	-0.791149	33.3371	-1.32159	-1.76207
Orange	C12	T3	Rep1	r9C12-6-T3	2023-05-11	363	163	2.01	0.78	3.06748	3.06748	22.0685	-1.22434	35.3079	-1.91664	-2.29977
Orange	C12	T3	Rep2	r9C12-7-T3	2023-05-11	367	291	1.98	2.2	1.71821	1.71821	21.784	-1.13612	34.0759	-1.54466	-1.35716
Orange	C12	T3	Rep3	r10C12-6-T3	2023-05-11	371	300	2.02	1.36	1.66667	1.66667	22.4919	-1.35561	35.5749	-1.99726	-2.13149
Black	p4	T3	Rep1	b6p4t3-6	2023-05-11	373	169	1.98	1.8	2.95858	2.95858	22.795	-1.48264	35.44	-1.96339	-1.59703
Black	p4	T3	Rep2	b6p4t3-7	2023-05-11	374	288	2	1.53	1.73611	1.73611	23.565	-1.71119	35.8	-2.06968	-1.19087
Black	p4	T3	Rep3	b6p4t3-8	2023-05-11	375	618	1.92	2.41	0.809061	0.809061	22.865	-1.50341	38.095	-2.74727	-4.132
Black	p10	T3	Rep1	b6p10t3-6	2023-05-11	376	551	1.96	1.49	0.907441	0.907441	23.05	-1.55833	35.865	-2.08887	-1.76243
Black	p10	T3	Rep2	b6p10t3-7	2023-05-11	377	352	1.97	2.23	1.42045	1.42045	24.12	-1.87593	37.01	-2.42693	-1.83038
Black	p10	T3	Rep3	b6p10t3-8	2023-05-11	378	239	2.06	1.91	2.09205	2.09205	22.355	-1.35203	37.15	-2.46826	-3.70803
Black	p13	T3	Rep1	b6p13t3-6	2023-05-11	379	426	1.99	2.11	1.17371	1.17371	23.065	-1.56278	38.05	-2.73398	-3.89066
Black	p13	T3	Rep2	b6p13t3-7	2023-05-11	380	245	2.18	2.26	2.04082	2.04082	21.54	-1.11012	38.01	-2.72217	-5.35512
Black	p13	T3	Rep3	b6p13t3-8	2023-05-11	381	204	1.94	1.89	2.45098	2.45098	22.115	-1.2808	37.5689	-2.59194	-4.35553
Black	QA	T3	Rep1	b6QAt3-6	2023-05-11	382	243	2.08	2.15	2.05761	2.05761	22.255	-1.28217	34.295	-1.61081	-1.09171
Black	QA	T3	Rep2	b6QAt3-7	2023-05-11	383	190	2.06	2.02	2.63158	2.63158	21.145	-0.937984	33.4	-1.34058	-1.33739
Black	QA	T3	Rep3	b6QAt3-8	2023-05-11	384	389	1.94	2.19	1.28535	1.28535	21.865	-1.16124	34.26	-1.60024	-1.45833
Black	C0	T3	Rep1	b6C0t3-6	2023-05-11	385	404	2	2.22	1.23762	1.23762	21.07	-0.914729	33.825	-1.4689	-1.84092
Black	C0	T3	Rep2	b6C0t3-7	2023-05-11	386	228	2.17	1.79	2.19298	2.19298	21.77	-1.13178	35.71	-2.03804	-3.01053
Black	C0	T3	Rep3	b6C0t3-8	2023-05-11	387	267	2.14	2.29	1.87266	1.87266	20.78	-0.824806	32.935	-1.20018	-1.24697
Black	C12	T3	Rep1	b6C12t3-6	2023-05-11	388	296	1.97	3.51	1.68919	1.68919	21.92	-1.17829	35.455	-1.96105	-2.60026
Black	C12	T3	Rep2	b6C12t3-7	2023-05-11	389	174	2.1	2.27	2.87356	2.87356	22.165	-1.25426	34.54	-1.68478	-1.43015
Black	C12	T3	Rep3	b6C12t3-8	2023-05-11	390	142	2.11	2.06	3.52113	3.52113	22.815	-1.45581	35.82	-2.07126	-2.04445
Dilution series were ran for each qPCR plate, a specific curve for each genes was obtained for each plate. EQUATIOINS on one plate only apply to qPCR reactions carried out on the same plate
Standard Curves
	X-Value	Y-value: CT
iab6 ncRNA expression in T5 (orange vs black)
		iab6 ncRNA(p4,p10,p12,p13,p15,QA,C0,C6,C12)															iab6 ncRNA(QA3,QA6,QA12)
		biological rep1					biological rep2					biological rep3					biological rep1,2,3
dilution series	lg(dilution series)			tech rep1	tech rep2				tech rep1	tech rep2				tech rep1	tech rep2				tech rep1	tech rep2
0.2	-0.69897	v-ATPase	Std-01	20.3545	20.8137		v-ATPase	Std-01	20.2214	20.6799		v-ATPase	Std-01	20.5282	21.0894		v-ATPase	Std-01	20.124	20.15
0.04	-1.39794	v-ATPase	Std-02	22.3503	22.5977		v-ATPase	Std-02	22.2424	22.5497		v-ATPase	Std-02	22.6272	22.96		v-ATPase	Std-02	22.3277	22.7523
0.008	-2.09691	v-ATPase	Std-03	24.6162	24.9734		v-ATPase	Std-03	24.4729	24.8558		v-ATPase	Std-03	24.912	25.1831		v-ATPase	Std-03	24.5988	24.8838
0.0016	-2.79588	v-ATPase	Std-04	26.8418	27.1902		v-ATPase	Std-04	26.6657	27.0716		v-ATPase	Std-04	27.1603	27.3963		v-ATPase	Std-04	26.7675	27.0184
0.00032	-3.49485	v-ATPase	Std-05	29.1937	29.542		v-ATPase	Std-05	29.0241	29.4326		v-ATPase	Std-05	29.381	29.9848		v-ATPase	Std-05	29.0763	29.3515
0.2	-0.69897	iab6 ncRNA	Std-06	31.1969	31.6252		iab6 ncRNA	Std-06	31.13	31.28		iab6 ncRNA	Std-06	31.26	31.24		iab6 ncRNA	Std-06	31.15	31.22
0.04	-1.39794	iab6 ncRNA	Std-07	33.0199	33.5419		iab6 ncRNA	Std-07	33.47	33.28		iab6 ncRNA	Std-07	33.76	33.18		iab6 ncRNA	Std-07	33.34	33.43
0.008	-2.09691	iab6 ncRNA	Std-08	35.2297	36.2413		iab6 ncRNA	Std-08	35.72	35.69		iab6 ncRNA	Std-08	35.7	35.89		iab6 ncRNA	Std-08	35.82	35.87
0.0016	-2.79588	iab6 ncRNA	Std-09	NA	NA		iab6 ncRNA	Std-09	NA	NA		iab6 ncRNA	Std-09	NA	NA		iab6 ncRNA	Std-09	NA	NA
0.00032	-3.49485	iab6 ncRNA	Std-10	NA	NA		iab6 ncRNA	Std-10	NA	NA		iab6 ncRNA	Std-10	NA	NA		iab6 ncRNA	Std-10	NA	NA
iab6 ncRNA expression in T1,T3,T5(orange)																	iab6 ncRNA expression in T3(orange vs black)
		biological rep1					biological rep2					biological rep3							biological rep123/P4,P10,P13					biological rep123/QA,C0,C12
dilution series	lg(dilution series)			tech rep1	tech rep2				tech rep1	tech rep2				tech rep1	tech rep2		dilution series	lg(dilution series)			tech rep1	tech rep2				tech rep1	tech rep2
0.2	-0.69897	v-ATPase	Std-01	20.29	20.52		v-ATPase	Std-01	20.31	20.72		v-ATPase	Std-01	20.37	20.75		0.2	-0.69897	v-ATPase	Std-01	20.14	20.16		v-ATPase	Std-01	20.27	20.75
0.04	-1.39794	v-ATPase	Std-02	22.34	22.89		v-ATPase	Std-02	22.33	22.56		v-ATPase	Std-02	22.41	22.53		0.04	-1.39794	v-ATPase	Std-02	22.36	22.98		v-ATPase	Std-02	22.41	22.53
0.008	-2.09691	v-ATPase	Std-03	24.35	24.84		v-ATPase	Std-03	24.59	24.96		v-ATPase	Std-03	24.87	24.92		0.008	-2.09691	v-ATPase	Std-03	24.36	24.96		v-ATPase	Std-03	24.84	24.92
0.0016	-2.79588	v-ATPase	Std-04	26.94	26.91		v-ATPase	Std-04	26.82	27.15		v-ATPase	Std-04	27.01	27.06		0.0016	-2.79588	v-ATPase	Std-04	27.14	27.19		v-ATPase	Std-04	27.01	27.06
0.00032	-3.49485	v-ATPase	Std-05	29.27	29.82		v-ATPase	Std-05	29.21	29.57		v-ATPase	Std-05	29.58	29.36		0.00032	-3.49485	v-ATPase	Std-05	29.34	30.01		v-ATPase	Std-05	29.64	29.36
0.2	-0.69897	iab6 ncRNA	Std-06	31.11	31.54		iab6 ncRNA	Std-06	31.18	31.55		iab6 ncRNA	Std-06	31.24	31.59		0.2	-0.69897	iab6 ncRNA	Std-06	31.1	31.26		iab6 ncRNA	Std-06	31.24	31.59
0.04	-1.39794	iab6 ncRNA	Std-07	33.18	33.59		iab6 ncRNA	Std-07	33.04	33.45		iab6 ncRNA	Std-07	33.04	33.62		0.04	-1.39794	iab6 ncRNA	Std-07	33.28	33.67		iab6 ncRNA	Std-07	33.02	33.57
0.008	-2.09691	iab6 ncRNA	Std-08	35.16	36.48		iab6 ncRNA	Std-08	35.31	36.42		iab6 ncRNA	Std-08	35.75	36.37		0.008	-2.09691	iab6 ncRNA	Std-08	35.24	36.59		iab6 ncRNA	Std-08	35.72	36.37
0.0016	-2.79588	iab6 ncRNA	Std-09	NA	NA		iab6 ncRNA	Std-09	NA	NA		iab6 ncRNA	Std-09	NA	NA		0.0016	-2.79588	iab6 ncRNA	Std-09	NA	NA		iab6 ncRNA	Std-09	NA	NA
0.00032	-3.49485	iab6 ncRNA	Std-10	NA	NA		iab6 ncRNA	Std-10	NA	NA		iab6 ncRNA	Std-10	NA	NA		0.00032	-3.49485	iab6 ncRNA	Std-10	NA	NA		iab6 ncRNA	Std-10	NA	NA
log2(Xtarget/Xref)=LOG2(10)*(Xtarget-XvATP)

## Sheet: Fig.S4A
qPCR for iab6-lncRNA expression
Tissue types			Replicates	Sample information								v-ATPase		iab6-lncRNA
Phenotype (genotype for red unknown)	Developmental stage	Segment		sample name (colony#-pupal stage-bee number-tergite)	Date of extaction	RNA ID	c(ng/ul)	260/280	260/230	500ng RNA/ul	Volume(µL) used for cDNA	Ct	xv	Ct	xn	log2(Xn/Xv)
orange tail	QA	T5	1	R31-QA-T5-untreat-1	2023-08-23	373	492	1.93	2.37	1.01626	1.01626	22.8989	-1.46702	30.8937	-0.295433	3.89192
orange tail	QA	T5	2	R31-QA-T5-untreat-2	2023-08-23	374	162	2.02	2.23	3.08642	3.08642	20.8862	-0.838653	29.0954	0.255869	3.63592
orange tail	QA	T5	3	R31-QA-T5-untreat-3	2023-08-23	375	122	1.93	1.63	4.09836	4.09836	20.695	-0.778948	27.6584	0.696378	4.90093
orange tail	QA	T5	1	R31-QA-T5-NCsiRNA-1	2023-08-23	376	135	1.87	1.86	3.7037	3.7037	22.6398	-1.38613	30.449	-0.159093	4.07611
orange tail	QA	T5	2	R31-QA-T5-NCsiRNA-2	2023-08-23	377	208	1.93	1.96	2.40385	2.40385	20.8447	-0.825681	28.9057	0.314001	3.78594
orange tail	QA	T5	3	R31-QA-T5-NCsiRNA-3	2023-08-23	378	164	1.98	1.92	3.04878	3.04878	20.7914	-0.809064	28.4391	0.457053	4.20595
orange tail	QA	T5	1	R31-QA-T5-si-iab6-lncRNA-1	2023-08-23	382	233	2	1.93	2.14592	2.14592	19.8567	-0.517224	30.5138	-0.178961	1.12368
orange tail	QA	T5	2	R31-QA-T5-si-iab6-lncRNA-2	2023-08-23	383	131	1.98	1.96	3.81679	3.81679	19.4123	-0.378494	30.2057	-0.0845113	0.976591
orange tail	QA	T5	3	R31-QA-T5-si-iab6-lncRNA-3	2023-08-23	384	116	1.92	1.84	4.31034	4.31034	20.2399	-0.636867	30.8033	-0.267714	1.2263
Standard curve
		biological rep1
dilution series	lg(dilution series)			tech rep1	tech rep2
0.2	-0.69897	v-ATPase	Std-01	20.4237	20.8012
0.04	-1.39794	v-ATPase	Std-02	22.4831	22.4923
0.008	-2.09691	v-ATPase	Std-03	24.6941	24.6703
0.0016	-2.79588	v-ATPase	Std-04	27.7931	27.2382
0.00032	-3.49485	v-ATPase	Std-05	29.2791	29.3031
0.2	-0.69897	iab6 ncRNA	Std-06	32.1688	32.2356
0.04	-1.39794	iab6 ncRNA	Std-07	34.5847	34.4215
0.008	-2.09691	iab6 ncRNA	Std-08	36.7457	36.7846
0.0016	-2.79588	iab6 ncRNA	Std-09	NA	NA
0.00032	-3.49485	iab6 ncRNA	Std-10	NA	NA
